# Supplementary material for: Diversity and Evolution of Coral Fluorescent Proteins
Source: PLoS One. 2008 Jul 16;3(7):e2680. doi: 10.1371/journal.pone.0002680 (PMC2481297; doi:10.1371/journal.pone.0002680)
Supplement: File S1 — FASTA-formatted alignment of the coding sequences used for the phylogenetic analysis. (0.10 MB DOC) [file pone.0002680.s002.txt]

>GFP
ATG------------------AGTAAA---------------------GGAGAAGAACTT
TTCACTGGAGTTGTCCCAATTCTTGTTGAATTAGATGGTGATGTTAATGGGCACAAATTT
TCTGTCAGTGGAGAGGGTGAAGGTGATGCAACATACGGAAAACTTACC---CTTAAATTT
ATTTGCACTACT---GGAAAACTACCTGTTCCA------TGGCCAACACTTGTCACTACT
TTCTCTTATGGTGTTCAATGCTTTTCAAGATACCCAGATCATATGAAACAGCATGACTTT
TTCAAGAGTGCCATG---------CCCGAAGGTTATGTACAGGAAAGAACTATATTTTTC
AAAGATGACGGGAACTACAAGACACGTGCTGAAGTCAAGTTT------GAAGGT------
------GATACCCTTGTTAATAGAATCGAGTTAAAAGGTATTGATTTTAAAGAAGATGGA
AACATTCTTGGACACAAATTGGAATACAACTATAACTCACAC---AATGTATACATCATG
GCAGACAAACAAAAGAATGGAATCAAAGTTAACTTCAAAATTAGACACAACATTGAAGAT
GGA------AGCGTTCAACTAGCAGACCATTATCAACAAAATACTCCAATTGGCGATGGC
---CCTGTC------CTTTTACCAGACAACCATTACCTGTCCACACAATCTGCCCTTTCG
AAAGATCCCAACGAAAAGAGAGAC---CACATGGTCCTTCTTGAGTTTGTAACAGCTGCT
------------GGGATTACACATGGCATGGATGAACTATACAAA---------------
------------
>cpGFP
ATG---------------------------------------------------------
---ACAACC---TTCAAAATCGAGTCCCGGATCCATGGCAACCTCAACGGGGAGAAGTTC
GAGTTGGTTGGAGGTGGAGTAGGTGAG------GAGGGTCGCCTCGAG---ATTGAGATG
AAGACTAAA---------GATAAACCACTGGCATTCTCTCCCTTCCTGCTGTCCCACTGC
ATGGGTTACGGGTTCTACCACTTCGCCAGCTTCCCAAAGGGGACTAAG------AACATC
TATCTTCATGCTGCAACA------AACGGAGGTTACACCAACACCAGGAAGGAGATCTAT
GAAGACGGCGGCATCTTGGAGGTCAACTTCCGTTACACTTAC------GAGTTC------
------AACAAGATCATCGGTGACGTCGAGTGCATTGGACATGGATTCCCAAGTCAGAGT
CCGATCTTC---AAGGACACGATCGTGAAGTCGTGTCCCACG---GTGGACCTGATGTTG
CCGATG---TCCGGGAACATCATCGCCAGCTCCTACGCTAGAGCCTTCCAACTGAAGGAC
GGC------TCTTTCTACACGGCAGAAGTCAAGAACAACATAGACTTCAAGAATCCAATC
CACGAGTCC---------TTCTCGAAGTCGGGGCCCATGTTCACCCACAGACGTGTCGAG
GAGACTCACACCAAGGAG---------AACCTTGCCATGGTGGAGTACCAGCAGGTTTTC
AACAGCGCCCCAAGAGACATG---------------------------------------
------------
>pdaelGFP
ATG---------------------------------------------------------
---GCAGCC---ATGAAGATTGAGTGCAGGATCACTGGAACCATGAACGGAGTGGAGTTT
GAGCTGGTTGGAGGAGGAGAAGGAAATACTGATCAGGGACGTATGACC---AACAAGATG
AAATCTACC---------AAGGGTCCACTCTCCTTCTCTCCCTATCTTCTCTCTCATGTC
ATGGGATATGGATTCTATCATTTTGGAACATTTCCCAGTGGTTATGAG------AATCCC
TATGTCCACGCCATGACG------AACGGTGGATATACCAACACCAGGATTGAAAGTTAT
GAAGATGGAGGTGTTCTTTACCTTACCTTCAACTACAGATTG------GATGGA------
------AACAAGATTATCGGGGACTTCAAGTGTGTCGGAACTGGATTCCCTGAGGACAGC
GTTATCTTC---ACTGACAAGATCATCAAGTCCAACCCCAAT---TGTGAACATTTCTAT
CCAATG---GCTGAAAACATCATGAAAAATGCCTACATGAGAACTCTCTCCCTCAGAGAT
GGT------GGCTACTACTCTGGCCAGGTTACCAGCCACATCCACTTCAAGAATGCGATC
CACCCATCC------ATCCTTCATAACGGCGGATCCATGTTCACCTACAGAAGAGTTGAG
GAGCTCCACACTCAAACT---------GATCTTGGAATTGTTGAGTACCAGCATGTATTC
AAGACTCCCACTGCTTTTGCT---------------------------------------
------------
>ppluGFP1
ATG---------------------------------------------------------
---CCTGCC---ATGAAGATTGAGTGCCGCATCAGTGGAACCCTGAACGGAGTGGTGTTT
GAGCTGGTCGGAGGTGGAGAAGGGATTCCTGAGCAGGGACGTATGACC---AACAAGATG
AAGTCTACC---------AAGGGCGCCTTGACCTTCTCCCCCTACCTTCTCTCTCATGTC
ATGGGATACGGGTTCTACCACTTTGGGACCTATCCCAGTGGGTATGAG------AATCCC
TTCCTGCATGCCGCCAAC------AACGGGGGGTACACCAACACCAGGATTGAGAAGTAT
GAGGATGGAGGAGTTCTTCATGTTAGCTTCAGCTACAGATAT------GAAGCA------
------GGCAGGGTTATTGGGGATTTCAAGGTTGTCGGGACAGGATTCCCTGAGGACAGT
GTGATCTTC---ACCGACAAGATCATCCGGTCCAATGCTACC---GTGGAGCACTTGCAC
CCAATG---GGAGACAACGTTCTTGTGGGCTCCTTCGCGAGAACCTTTTCCCTGAGGGAT
GGA------GGCTACTACTCATTTGTGGTTGACAGCCACATGCACTTCAAGAGTGCCATC
CACCCATCC------ATCCTCCAGAACGGGGGGTCCATGTTTGCCTTCAGGAGAGTTGAG
GAACTTCACTCCAACACT---------GAACTTGGCATTGTAGAGTATCAACATGCCTTC
AAGACTCCCACAGCATTTGCC---------------------------------------
------------
>ppluGFP2
ATG---------------------------------------------------------
---CCTGCC---ATGAAGATTGAGTGCCGCATCACGGGAACCCTGAACGGAGTGGAGTTT
GAGCTGGTCGGAGGTGGAGAAGGGACTCCTGAGCAGGGACGTATGACC---AACAAGATG
AAGTCTACC---------AAGGGCGCCTTGACCTTCTCCCCCTACCTTCTCTCTCATGTC
ATGGGATACGGGTTCTACCACTTTGGTACCTATCCCAGTGGGTATGAG------AATCCC
TTCCTGCATGCCATCAAC------AACGGGGGGTACACCAACACCAGGATTGAGAAGTAT
GAGGATGGAGGAGTTCTTCATGTTAGCTTTAGCTACAGATAT------GAAGCA------
------GGCAGGGTGATTGGGGATTTCAAGGTTGTCGGGACAGGATTCCCTGAGGACAGT
GTGATCTTC---ACCGACAAGATCATCCGGTCCAATGCTACC---GTGGAGCACTTGCAC
CCAATG---GGAGACAACGTTCTTGTGGGCTCCTTCGCGAGAACCTTTTCCCTGAGGGAT
GGA------GGCTACTACTCATTTGTGGTTGACAGCCACATGCACTTCAAGAGTGCCATC
CACCCATCC------ATCCTCCAGAACGGGGGGCCCATGTTTGCCTTCAGGAGAGTTGAG
GAACTTCACTCCAACACT---------GAACTTGGCATTGTAGAGTATCAACATGCCTTC
AAGACTCCCATAGCATTTGCT---------------------------------------
------------
>laesGFP
ATG---------------------------------------------------------
---CCTGTC---ATGAAGATTGAGTGCCGTATCTCTGGAACCATGAACGGAGAGGAGTTT
GAGCTTGTAGGAGCTGGCGATGGAAACACTGATGAAGGACGTATGACC---AACAAGATG
AAGTCCACC---------AAAGGACCTCTCTCCTTCTCTCCCTACCTACTCTCCCACATC
ATGGGCTACGGATTCTATCACTATGCTACCTTCCCTGCTGGATATGAG------AATGTC
TACCTCCATGCTGCTAAG------AATGGAGGCTACACCAACACCAGGACTGAGAGGTAC
GAAGACGGAGGAATCATTTCGGTCAACTTCACCTACAGATAT------GAGGGA------
------AACAAGGTTATCGGAGACTTCAAGGTTGTTGGATCAGGATTCCCAGCTAACAGT
GTTATCTTC---ACTGACAAGATCATCAAGTCCAACCCAACC---TGTGAGCACATCTAC
CCCAAG---GGAGATAATATTCTTGTCAATGCCTACACTCGAACTTGGATGCTGAGAGAT
GGT------GGATACTACTCTGCACAGGTCAACAATCATCTCCACTTCAAGACTGCCATG
CATCCCACC------ATGCTCCAGAACGGAGGATCCATGTTTACCTACAGGAAGGTTGAG
GAGCTCCACAGCCAGTCA---------GATGTTGGTATTGTAGAATACCAACATGTCTTC
AAGACCCCAACTGCTTTTGCC---------------------------------------
------------
>pmeaGFP1
ATG---------------------------------------------------------
---CCTGAC---ATGAAGCTTGAGTGCCACATCTCCGGAACCATGAATGGAGAGGAGTTT
GAACTTATTGGTGCTGGAGATGGAAATACAGATGAGGGACGCATGACC---AACAAAATG
AAGTCCATC---------AAAGGACCTATCTCCTTCTCTCCCTACCTCCTCTCCCACATT
CTTGGCTACGGATATTACCACTTTGCAACCTTCCCTGCTGGATATGAA------AATATC
TACCTTCATGCCATGAAG------AATGGAGGTTACTCCAATGTCAGAACTGAGAGGTAT
GAGGATGGAGGCATCATTTCTATAACCTTCAACTACAGATAT------GAAGGG------
------AACAAGATCATTGGAGACTTCAAGGTTGTTGGAACAGGATTCCCTACCAACAGT
CTTATCTTC---ACTGACAAGATCATTAAATCCAACCCTACC---TGTGAGAACATGTTC
CCCAAG---GCTGACAATACTCTTGTGAATGCCTACACCAGAACATATTTGCTTAAAGAT
GGT------GGATACTACTCTGCCCAGGTTAACAACCATATGCACTTCAAGAGTGCCATC
CATACCACC------ATGCTCCAGAATGGCGGATCCATGTTCACCTACAGAGTTGTAGAG
GAGACACACACTCAGAAC---------GAAGTTGCTATTGTAGAGTACCAAAATGTCTTC
AAAACTCCAACTGCGTTTGCT---------------------------------------
------------
>pmeaGFP2
ATG---------------------------------------------------------
---CCTGAC---ATGAAGCTTGAGTGCCACATCTCCGGAACCATGAATGGAGAGGAGTTT
GAACTTATTGGTTCTGGAGATGGAAATACTGATCAGGGACGCATGACA---AACAATATG
AAGTCCATC---------AAAGGACCTCTCTCCTTCTCTCCCTACCTACTCTCCCACATT
CTTGGCTATGGATATTACCACTTTGCAACCTTCCCTGCTGGATATGAA------AATATC
TACCTTCATGCCATGAAG------AATGGAGGTTACTCAAATGTCAGGACTGAGAGGTAT
GAGGATGGAGGCATCATTTCTATAACCTTCAACTACAGATAT------GAAGGC------
------AGCAAGATCATTGGAGACTTCAAAGTTATTGGAACAGGATTCCCTACCGACAGT
CTTATCTTC---ACTGACAAGATCATTAAATCCAACCCTACC---TGCGAGAACATGTTC
CCCAAG---GCTGACAACATTCTTGTGAATGCCTACACCAGAACCTATTTGCTTAAAGAT
GGT------GGATACTACTCTGCCCAGGTTAACAACCATATGCACTTCAAGAGTGCCATC
CATCCTACA------ATGCTCCAGAATGGTGGATCCATGTTCACTCACAGAGTAGTAGAG
GAGAACCACACTAAGACC---------AACGTTGCTATCGTAGAGTACCAAAATGTCTTC
AAAACTCCTACTGCATTTGCT---------------------------------------
------------
>acorNOFP
ATG------------------AGTAAA---------------------GGAGCAGAACTT
TTCACTGGAGTTGTCCCAATTCTTATTGAATTAAATGGTGATGTTAATGGGCACAAATTC
TCTGTCAGTGGAGAGGGCGAAGGTGATGCGACATACGGAAAGTTAACC---CTTAAATTT
ATTTGCACTACA---GGAAAACTACCTGTTCCA------TGGCCAACACTTGTCACTACT
TTCTCTTATGGTGTTCAATGCTTTTCAAGATATCCAGATCATATGAAACAGCATGACTTC
TTCAAGAGTGCCATG---------CCTGAAGGTTATATACAGGAAAGAACTATATTTTTC
AAAGATGACGGGAACTACAAGTCGCGTGCTGAAGTCAAGTTC------GAAGGT------
------GATACCCTGGTTAATAGAATTGAGTTAACAGGTACTGATTTTAAAGAAGATGGA
AACATCCTTGGAAATAAAATGGAATACAACTATAACGCACAT---AATGTATACATCATG
ACAGACAAAGCAAAAAATGGAATCAAAGTTAACTTCAAAATTAGACACAACATTGAAGAT
GGA------AGCGTTCAACTTGCAGACCATTATCAACAAAATACTCCAATTGGCGATGGC
---CCTGTC------CTTTTACCAGATAACCATTACCTGTCCACACAATCTACCCTTTCC
AAAGATCCCAACGAAAAGAGAGAT---CACATGATCTATTTTGAGTTTGTAACAGCTGCT
------------GCGATTACACATGGCATGGATGAATTATACAAA---------------
------------
>amacGFP
ATG------------------AGTAAA---------------------GGAGAAGAACTT
TTCACTGGAGTTGTCCCAATTCTTGTTGAATTAGATGGTGATGTCCATGGACATAAATTC
TCTGTCAGAGGAGAAGGGGAAGGCGATGCAGATTATGGAAAACTTGAA---ATCAAATTC
ATTTGCACTACT---GGAAAGCTACCAGTTCCA------TGGCCAACACTTGTTACTACA
CTGGGCTATGGCATCCTATGTTTCGCAAGATACCCAGAACACATGAAAATGAATGACTTC
TTCAAGAGTGCCATG---------CCTGAGGGTTACATTCAAGAAAGAACCATCTTTTTC
CAAGATGATGGAAAATACAAGACACGTGGTGAAGTCAAGTTT------GAAGGT------
------GATACTCTTGTTAACAGAATTGAGCTCAAAGGTATGGACTTTAAAGAAGATGGC
AATATCCTTGGACACAAGTTGGAGTACAATTTTAACTCACAT---AATGTATACATTATG
CCGGACAAAGCCAATAATGGACTCAAAGTCAATTTCAAAATTAGACACAATATCGAAGGT
GGT------GGTGTCCAACTCGCTGATCATTACCAAACAAATGTTCCCCTTGGAGACGGT
---CCTGTC------CTTATACCAATCAATCACTACCTATCCTATCAAACAGCCATTTCA
AAAGATCGAAATGAGACGAGAGAT---CATATGGTGTTTCTGGAATTTTTCTCAGCTTGT
------------GGACATACACATGGCATGGATGAACTATACAAA---------------
------------
>anm1GFP1
ATG------------------ACAGAAACATTT---------------CAGAAAAAA---
------------TTGCCATATAAGTTAGAATTGGATGGAGATGTTGATGGGCAAACATTT
AAGGTTATTGGTGAGGGCGTTGGGGATGCAACCACTGGTGTAATTGAA---GGAAAATAT
GTTTGTACAGAA---GGAGAAGTTCCTATTTCA------TGGGTTTCGCTCATCACCTCA
TTAAGTTATGGTGCGAAATGTTTTGTTCGATATCCAAATGAAATAAAT------GATTTT
TTCAAAAGTACTTTT---------CCTTCTGGATATCATCAAGAAAGAAAAATTACATAT
GAGAATGATGGTGTTTTAGAAACAGCAGCTAAAATTACTATG------GAAAGT------
------GGTGCAATAGTGAATAGAATAAATGTGAAAGGCACAGGCTTCGATAAAGATGGT
CATGTATGCCAAAAAAATCTTGAATCCTCCCCTCCTTCGACA---ACATATGTTGTT---
CCCGAGGGAGAA------GGTATTCGAATCATCTATAGAAACATCTATCCAACAAAAGAT
GGT------CACTATGTTGTTGCCGACACACAGCAAGTAAATCGACCAATTAGAGCACAA
GGAACATCA------GCTATCCCAACATATCATCACATTAAATCGAAAGTTGATCTTTCA
ACAGATCCAGAAGAAAATAAAGAT---CATATTATCATCAAAGAAACCAACTGCGCATTT
------------GACGCT---------GATTTTTCC------------------------
------------
>anm1GFP2
ATG---------------------GCAGAATAT---------------TTTGAAAAACCA
------------TTACCATATAAAGTTGAGCTGGAAGGCGATGTTGATGGACAAAAGTTC
ACCGTTATTGGTGAAGGCCAAGGAGATGCAAGTACGGGAAGAGTTGAA---GGCAAATAC
GTTTGTACAAAA---GGAGAAGTTCCTATTTCA------TGGGTTTCGCTAATCACTTCT
TTAAGTTACGGTGGCAAATGTTTTGTTCGATACCCAAATGTAATAAAA------GATTTT
TTTAAAAGTACCTTT---------CCTACTGGATATCATCAAGAAAGAAAAATCACTTAT
GAGGACGATGGTGTTTTAGAAACAGCAGCTAAAGTTACCTTA------GAGAGT------
------GGTGCAATATATAATAGAATAAGTGTTAAAGGTGTAGGTTTCAAAAAAGATGGT
AATGTTTGCAAAAAGCGTCTTCATTCATCACCACCTCAGGTA---TCTTATGTTGTT---
CCTTACGGAGAA------GGCATTCGAGTCTTGTACAGCAATATCTACCCAACAAAAGAT
GGC------GGCTATGTTGTTGCCGACACTCGACAAGTTAATCGACCAATCAAAGCAGAA
GGAAAGTCA------GCCATTCCAAAGTATCATTACATCAAGTCAAAAATAGACCTTTCT
ACTGACCCAAACGAAAGAAAAGAT---CACATTATCATCAAAGAAGTCAATGTTGCAAGT
------------GGCATT---------GATTTTTCC------------------------
------------
>anm2CP
ATG------------GAAGGTGGTCCAGCATTATTT------------CAATCCGAT---
------------ATGACATTCAAGATCTTCATCGATGGAGTGGTGAATGATCAGAAATTC
ACGATAATCGCAGATGGATCGTCCAAATTCCCCCATGGTGACTTCAAC---GTGCATGCT
GTGTGCGAAACC---GGGAAACTCCCAATGTCA------TGGAAACCTATTTGTCACCTT
ATCCAATACGGGGAGCCATTCTTTGCAAAATATCCCAATGGCATCAGC------CATTTT
GCACAGGAGTGCTTT---------CCAGAAGGATTAACAATTGATCGAACAGTCAGATTC
GAAAATGACGGCACTATGACGTCTCACCACACCTATGAGTTG------GACGGC------
------ACCTGTGTCATTTCCAGGATAACCGTTAATTGTGACGGATTTCAACCTGATGGA
CCAATCATGAAAGACCAGCTTGTTGATATCCTGCCAACT------GAGACACATATG---
TTCCCTCATGGGTCCAATGCTGTCAGACAATTGTGCTACATTGGCTTCACGACAGCTGAT
GGT------GGTCTCATGATGTCACATTTTGATTCGAAATTGACATTCAATGGTTCGAGA
---GCAATC------AAGATTCCTGGACCTCATTTCGTTACTGTGATAATCAAACAGATG
AAAGATACAAGCGACAAGCGTGAT---CATGTGTGTCAACGTGAAGTCACCTACGCTCAC
------------TCAGTT------CCACGCATCACTTCTGCTATC---------------
------------
>phiYFP
ATG------------TCTAGTGGAGCACTGTTGTTC------------CACGGAAAG---
------------ATCCCATATGTTGTTGAGATGGAGGGAAATGTTGATGGACACACATTC
TCCATTAGAGGTAAAGGTTATGGAGATGCAAGTGTTGGTAAAGTTGAT---GCCCAATTC
ATCTGCACAACT---GGAGATGTACCAGTTCCA------TGGTCAACTTTAGTAACAACA
CTTACTTATGGTGCACAATGCTTCGCCAAATATGGTCCAGAATTAAAG------GATTTC
TACAAGAGTTGCATG---------CCTGAAGGCTATGTGCAGGAGCGTACAATCACATTT
GAAGGGGACGGAGTATTTAAAACTCGCGCTGAAGTTACATTT------GAAAAC------
------GGATCTGTTTATAACCGAGTCAAACTTAATGGACAAGGATTTAAGAAAGACGGA
CATGTGCTTGGAAAGAATCTTGAATTCAATTTCACACCTCAT---TGTCTTTACATTTGG
GGAGATCAGGCTAATCATGGTTTGAAGTCTGCTTTCAAAATTATGCATGAGATTACTGGA
TCAAAAGAAGACTTCATTGTTGCAGACCACACCCAAATGAACACACCCATTGGTGGTGGA
---CCAGTC------CATGTCCCTGAATACCATCATATAACATACCATGTCACTCTCAGC
AAAGATGTTACTGATCACAGGGAT---AACATGAGCTTGGTTGAAACCGTACGGGCTGTG
------------GATTGC---------AGAAAAACATATCTT------------------
------------
>eqFP611
ATG---------------------AATTCACTGATC------------AAGGAAAAT---
------------ATGCGTATGATGGTGGTCATGGAAGGTTCGGTCAACGGCTACCAATTC
AAATGCACAGGTGAAGGAGATGGCAATCCATACATGGGAACTCAAACC---ATGAGGATC
AAAGTCGTC------GAGGGAGGACCTCTGCCATTTGCCTTTGACATTCTTGCCACAAGC
TTCATGTATGGCAGCAAGACTTTTATCAAGCACACTAAAGGCATTCCT------GATTTC
TTTAAACAGTCCTTT---------CCTGAGGGTTTTACTTGGGAAAGAGTTACAAGATAC
GAAGATGGTGGAGTCTTTACCGTTATGCAGGACACCAGCCTT------GAAGAT------
------GGCTGTCTCGTTTACCACGCCAAAGTCACTGGGGTAAACTTTCCCTCCAATGGT
GCCGTGATG---CAGAAGAAGACCAAGGGTTGGGAGCCAAAT---ACAGAGATGCTGTAT
CCA------GCAGATGGTGGTCTGAGGGGATACTCTCAAATGGCACTGAATGTTGATGGT
GGT------GGCTATCTGTCTTGCTCTTTCGAAACAACTTACAGGTCAAAAAAGACCGTC
---GAGAACTTC---AAGATGCCCGGTTTCCATTTTGTTGATCACCGCCTGGAAAGGTTA
GAGGAAAGTGACAAGGAAATG------TTCGTAGTACAACACGAACACGCAGTTGCCAAG
------TTCTGTGACCTT------CCATCCAAACTGGGACGTCTT---------------
------------
>cgigCP
ATG---------------------GCTGGTTTGTTG------------AAAGAAAGT---
------------ATGCGCATCAAGATCTACATGGAAGGGACAGTCAATGGCTACCATTTC
AAGTGCGAAGGAGAAGGAGACGGCAATCCATTTGAAGGTACGCAGAAC---ATGAGGATT
CGTGTCACC------GAAGGAGCTCCATTACCATTTGCCTTCGACATTTTGTCACCGTGT
TGTGCCTACGGCAGCAAGACCTTCATCAAACATACTTCAGGGATTCCC------GACTAC
TTCAAGCAGTCTTTC---------CCTGAAGGCTTTACTTGGGAAAGAACCACAATCTAT
GAAGATGGAGGAGTTCTAACTGCTCATCAGGACACAAGCCTC------GAGGGG------
------AACTGCCTTATTTACAAGGTGAAAGTACTTGGTACCAACTTTCCTGCTGACGGC
CCCGTGATG---AAGAAAATATCAGGAGGATGGGAACCATGC---ACTGAGATCGTTTAT
CAA------GACAATGGTGTCCTGCGTGGACGTAATGTGATGGCCCTTAAAGTCAGTGGT
CGT------CCTCCTTTGATCTGCCATCTCCATTCTACTTACAGGTCCAAGAAAGCC---
---TGTGCCTTG---ACCATGCCAGGATTTCATTTCGCAGACCTCCGCATTCAGATGCCG
AAGAAAAAGAAAGACGAG---------TACTTTGAACTGTACGAAGCATCGGTGGCTAGG
------TACAGTGATGTT------CCTGAAAAAGCAACT---------------------
------------
>cpasCP
ATG---------------------GCTGGTTTGTTG------------AAAGAAAGT---
------------ATGCGCATCAAGATCTACATGGAAGGGACAGTTAATGGCTATCATTTC
AAGTGTGAAGGAGAAGGAGACGGCAATCCATATGAAGGTACGCAGAAC---ATGAGGATT
CGTGTCACC------GAAGGAGCTCCATTACCATTTGCCTTCGACATTTTGTCACCGTGT
TGTGCCTACGGCAGCAAGACCTTCATCAAACATACTTCAGGGATTCCC------GACTAC
TTCAAGCAGTCTTTC---------CCTGAAGGCTTTACTTGGGAAAGAACCACAATCTAT
GAAGATGGAGGAGTTCTAACTGCTCATCAGGACACAAGCCTC------GAGGGG------
------AACTGCCTTAATTACAAGGTGAAAGTACTTGGTACCAACTTTCCTGCTGACGGC
CCCGTGATG---AAGAACATATCAGGAGGATGGGAACCATGC---ACTGAGATCGTTTAT
CAA------GACAATGGTGTCCTGCGTGGACGTAATGTGATGGCCCTTAAAGTCAGTGGT
CGT------CCTCCTTTGATCTGCCATCTCCATTCTACTTACAGGTCCAAGAAAGCCTGT
---GCCTTG------ACCATGCCAGGATTTCATTTCGCAGACCTCCGCATTCAGATGCCG
AAGAAAAAGAAAGACGAG---------TACTTTGAACTGTACGAAGCATCGGTGGCTAGG
------TACAGTGATCTT------CCTGAAAAAGCAAAT---------------------
------------
>asulCP
ATG---------------------GCTTCCTTTTTA------------AAGAAGACT---
------------ATGCCCTTTAAGACGACCATTGAAGGGACGGTTAATGGCCACTACTTC
AAGTGTACAGGAAAAGGAGAGGGCAACCCATTTGAGGGTACGCAGGAA---ATGAAGATA
GAGGTCATC------GAAGGAGGTCCATTGCCATTTGCCTTCCACATTTTGTCAACGAGT
TGTATGTACGGTAGTAAGACCTTCATCAAGTATGTGTCAGGAATTCCT------GACTAC
TTCAAGCAGTCTTTC---------CCTGAAGGTTTTACTTGGGAAAGAACCACAACCTAC
GAGGATGGAGGCTTTCTTACAGCTCATCAGGACACAAGCCTA------GATGGA------
------GATTGCCTCGTTTACAAGGTCAAGATTCTTGGTAATAATTTTCCTGCTGATGGC
CCCGTGATG---CAGAACAAAGCAGGAAGATGGGAGCCAGCC---ACCGAGATAGTTTAT
GAA------GTTGACGGTGTCCTGCGTGGACAGTCTTTGATGGCCCTTAAGTGCCCTGGT
GGT------CGTCATCTGACTTGCCATCTCCATACTACTTACAGGTCCAAAAAACCAGCT
AGTGCCTTG------AAGATGCCAGGATTTCATTTTGAAGATCATCGCATCGAGATAATG
GAGGAAGTTGAGAAAGGCAAG------TGCTATAAACAGTACGAAGCAGCAGTGGGCAGG
------TACTGTGATGCTGCT---CCATCCAAGCTTGGACATAAC---------------
------------
>cgigGFP
ATG---------------------TATCCTTGGATC------------AAGGAAACC---
------------ATGCGCAGTAAGGTTTACATGGAAGGAGATGTTAACAACCACGCCTTC
AAGTGCACTGCAGTAGGAGAAGGAAAACCATACAAAGGCTCACAAGAC---CTGACGATT
ACCGTCACT------GAAGGAGGTCCTCTGCCATTTGCTTTCGACATTCTTTCACACGCC
TTTCAGTATGGCAACAAGGTGTTCACCGATTACCCCGACGATATTCCT------GATTTC
TTTAAGCAGTCTCTC---------TCGGATGGTTTTACTTGGAGAAGAGTAAGCAACTAT
GACGATGGAGGAGTCCTCACAGTTACCCAAGACACTAGTCTG------AAGGGA------
------GATTGCATTATTTGCAACATTAAAGTCCATGGCACTAACTTCCCCGAAAATGGT
CCGGTGATG---CAAAACAAGACCGATGGATGGGAGCCATCCAGCACTGAAACGGTTATT
CCA------CAAGATGGAGGAATTGTTGCTGCGCGATCACCCGCACTAAGGCTGCGTGAT
AAA------GGTCATCTTATCTGCCACATGGAAACAACTTACAAGCCAAACAAA------
---GAGGTG------AAGCTGCCAGAACTCCACTTTCATCATTTGCGAATGGAAAAGCTG
AGTGTTAGTGACGATGGGAAG------ACCATTAAGCAGCACGAGTATGTGGTGGCTAGC
------TACTCCAAAGTG------CCTTCGAAGATAGGACGTCAA---------------
------------
>hcriGFP
ATG---------------------TGTTCTTACATC------------AAAGAAACC---
------------ATGCAAAGTAAGGTTTACATGGAAGGAAAAGTTAACGACCACAACTTC
AAGTGCACTGCAGAAGGAAAAGGAGAACCATACAAAGGCTCACAAAGC---CTGACGATC
ACCGTAACT------GAAGGAGGTCCTCTGCCATTTGCCTTCGACATTCTTTCACACGCC
TTTCGATATGGCAATAAGGTGTTCGCCAAGTACCCCAAAGATCATCCT------GATTTT
TTTAAGCAGTCTCTT---------CCTGAAGGTTTTACTTGGGAAAGAGTAAGCAACTAT
GAGGACGGAGGAGTCCTTACCGTTAAACAAGAAACTAGTCTG------GAGGGA------
------GATTGCATTATTTGCAAAATTAAAGCACATGGCACTAACTTCCCCGCAGATGGT
CCGGTGATG---CAAAAACGGACCAATGGATGGGAGCCATCA---ACTGAAACGGTTATT
CCA------CGGGGTGGAGGAATTCTGATGCGCGATGTGCCCGCACTGAAGCTGCTTGGT
AACAAA---GGACATCTTCTCTGCGTCATGGAAACAACTTACAAGTCAAAAAAA------
---AAGGTG------AACCTGCCAAAACCGCACTTTCATCATTTGAGAATGGAGAAGGAT
AGTGTTAGTGACGATGAGAAG------ACCATTGAGCAGCACGAGAATGTGAGGGCAAGC
------TACTTCAATGAT------AGTGGAAAA---------------------------
------------
>hcriCP
ATG---------------------GCTGGTTTGTTG------------AAAGAAAGT---
------------ATGCGCATCAAGATGTACATGGAAGGCACGGTTAATGGCCATTATTTC
AAGTGTGAAGGAGAGGGAGACGGCAACCCATTTACAGGTACGCAGAGC---ATGAGGATT
CATGTCACC------GAAGGGGCTCCATTACCATTTGCCTTCGACATTTTGGCACCGTGT
TGTGAGTACGGCAGCAGGACCTTTGTCCACCATACGGCAGAGATTCCC------GATTTC
TTCAAGCAGTCTTTC---------CCTGAAGGCTTTACTTGGGAAAGAACCACAACCTAT
GAAGATGGAGGCATTCTTACTGCTCATCAGGACACAAGCCTG------GAGGGG------
------AACTGCCTTATATACAAGGTGAAAGTCCTTGGTACCAATTTTCCTGCTGATGGC
CCCGTGATG---AAGAACAAATCAGGAGGATGGGAGCCATGC---ACTGAGGTGGTTTAT
CCA------GAGAATGGTGTCCTGTGTGGACGTAATGTGATGGCCCTTAAAGTCGGTGAT
CGT---------CGTTTGATCTGCCATCTCTATACTTCTTACAGGTCCAAGAAAGCAGTC
CGTGCCTTG------ACAATGCCAGGATTTCATTTTACAGACATCCGCCTTCAGATGCCG
AGGAAAAAGAAAGACGAG---------TACTTTGAACTGTACGAAGCATCTGTGGCTAGG
------TACAGTGATCTT------CCTGAAAAAGCAAAT---------------------
------------
>asFP499
ATG---------------------TATCCTTCCATC------------AAGGAAACC---
------------ATGCGCGTTCAGCTTTCTATGGAGGGTAGTGTTAACTACCACGCCTTC
AAGTGCACTGGAAAAGGAGAGGGAAAACCATACGAAGGCACCCAAAGC---CTGAATATT
ACAATAACT------GAAGGAGGTCCTCTGCCATTTGCTTTTGACATTCTGTCACACGCC
TTTCAGTATGGCATCAAGGTCTTCGCCAAGTACCCCAAAGAAATTCCT------GACTTC
TTTAAGCAGTCTCTA---------CCTGGTGGTTTTTCTTGGGAAAGAGTAAGCACCTAT
GAAGATGGAGGAGTGCTTTCAGCTACCCAAGAAACAAGTTTG------CAGGGT------
------GATTGCATCATCTGCAAAGTTAAAGTCCTTGGCACCAATTTTCCCGCAAACGGT
CCAGTGATG---CAAAAGAAGACCTGTGGATGGGAGCCATCA---ACTGAAACAGTCATC
CCA------CGAGATGGTGGACTTCTGCTTCGCGATACCCCCGCACTTATGCTGGCTGAC
GGA------GGTCATCTTTCTTGCTTCATGGAAACAACTTACAAGTCGAAGAAA------
---GAGGTA------AAGCTTCCAGAACTTCACTTTCATCATTTGCGTATGGAAAAGCTG
AACATAAGTGACGATTGGAAG------ACCGTTGAGCAGCACGAGTCTGTGGTGGCTAGC
------TACTCCCAAGTG------CCTTCGAAATTAGGACATAAC---------------
------------
>hmagnCP
ATG---------------------TATTCTTACATC------------AAAGAAACC---
------------ATGCGAAGTAAGGTTTACATGGAAGGAAATGTTAACAATCACGCCTTC
AAGTGCACTGCAGAAGGAGAAGGAAAACCATACAAAGGCTCACAAAAC---CTGACGATT
ACCGTAACT------GAAGGAGGTCCTCTGCCATTTGCTTTCGACATTCTTTCACATGCC
TTTCGGTATGGCAATAAGGTGTTCACCAAGTACCCCGACGATATTCCT------GATTTC
TTTAAGCAGTCTCTT---------TCTGGAGGTTTTACTTGGAAAAGAGTAAGCAACTAT
GAGGACGGAGGAGTCCTTACCGTTACCCAAGAAACTAGTCTG------AAGGGA------
------GATTGCATTATTTGCAACATTAAAGTACATGGCACTAACTTCCCCGCAGATGGT
CCGGTGATG---CAAAAAAGGACCAATGGATGGGAGCCATCA---ACTGAAACGGTTATT
CCA------CGGGATGGAGAGATTCGGATGCGCGATGTGCCCGCACTGAAGCTGCTCGAT
AACAAA---GGACATCTCCTCTGCGTCATGGAAACAACTTACAAGCCAAACAAA------
---AAGGTG------AACCTGCCAAAACTGCACTTTCATCATTTGCGAATGGAGAAGGAC
AGTATTAGTGACGATGAGAAG------ACCATTAAGCAACACGAGCATGTGGTGGCAAGC
------TACTTCAATGTG------CCTTTCGATGATAGTTCG------------------
------------
>Dronpa
ATG------------------------AGTGTGATT------------AAACCAGAC---
------------ATGAAGATCAAGCTGCGTATGGAAGGCGCTGTAAATGGACACCCGTTC
GCGATTGAAGGAGTTGGCCTTGGGAAGCCTTTCGAGGGAAAACAGAGT---ATGGACCTT
AAAGTCAAA------GAAGGCGGACCTCTGCCTTTCGCCTATGACATCTTGACAACTGTG
TTCTGTTACGGCAACAGGGTATTCGCCAAATACCCAGAAAATATAGTA------GACTAT
TTCAAGCAGTCGTTT---------CCTGAGGGCTACTCTTGGGAACGAAGCATGAATTAC
GAAGACGGGGGCATTTGTAACGCGACAAACGACATAACCCTG------GATGGT------
------GACTGTTATATCTATGAAATTCGATTTGATGGTGTGAACTTTCCTGCCAATGGT
CCAGTTATG---CAGAAGAGGACTGTGAAATGGGAGCCATCC---ACTGAGAAATTGTAT
GTG------CGTGATGGAGTGCTGAAGGGTGATGTTAACATGGCTCTGTCGCTTGAAGGA
GGT------GGCCATTACCGATGTGACTTCAAAACTACTTATAAAGCTAAGAAG------
---GTTGTC------CAGTTGCCAGACTATCACTTTGTGGACCACCACATTGAGATTAAA
AGCCACGACAAAGATTACAGT------AATGTTAATCTGCATGAGCATGCCGAAGCGCAT
---------TCTGAGCTG------CCGAGGCAGGCCAAG---------------------
------------
>KikG
ATG------------------------AGTGTGATT------------ACATCAGAA---
------------ATGAAGATGGAGCTGCGTATGGAAGGCGCTGTAAACGGGCACAAGTTC
GTGATTACAGGGAAAGGAAGTGGCCAGCCTTTCGAGGGAATACAGAAT---ATGGACCTG
ACAGTCATA------GAGGGCGGACCTCTTCCTTTTGCTTTCGATATCCTGACAACAGTA
TTCGATTACGGCAACCGGGTATTTGTCAAATACCCAGAAGAAATAGTA------GACTAC
TTCAAGCAGTCGTTT---------CCTGAGGGTTATTCTTGGGAACGAAGCATGAGTTAC
GAAGACGGGGGAATTTGCCTCGCCACAAACAATATAACGATG---AAGAAAGACGGCAGC
------AACTGTTTTGTCTATGAAATTCGATTTGATGGTGTGAACTTTCCTGCCAATGGT
CCAGTTATG---CAGAGGAAGACCGTCAAATGGGAGCCATCC---ACTGAGAAAATGTAT
GTG------CGTGATGGAGTGCTGAAGGGTGATGTTAACATGGCTCTGTTGCTTCAAGGA
GGT------GGCCATTACCGATGTGACTTCAGAACTACTTACAAAGCAAAGAAG------
---GTTGTC------CAGTTGCCAGACTATCACTTCGTGGATCATCGAATTGAGATAACA
AGCCATGACAAGGATTACAAC------AAGGTTAAGCTGTATGAGCATGCTAAAGCTCAT
---------TCCGGGCTG------CCAAGGCTGGCCAAG---------------------
------------
>monannGFP
ATG------------------------AGTATGATT------------AAACCAGAA---
------------ATGAAGATCAAGATGCGTATGGACGGTGCTGTAAACGGGCACAAGTTC
GTGATTACAGGGGAAGGAAGCGGCGAGCCTTTCGAGGGAAAACAGACT---ATGAACCTG
ACAGTCATA------GACGGCGGACCTCTGCCTTTCGCTTTCGACATCTTGACAACAGCA
TTCGATTACGGCAMCAGGGTATTCGCCAAATACCCAGAAGACATCCCA------GACTAT
TTCAAGCAGTCGTTT---------CCTGAGGGGTTTTCTTGGGAACGAAGCATGACTTAC
GAAGACGGGGGCATTTGCATCGCCACAAATGACATAAAAATG------GAAGGC------
------GACTGCTTTTCCTATGAAATTCGATTTGATGGGGTGAACTTTCCTGCCAATAGT
CCAGTTATG---CAGAAGAAGACCGTGAAATGGGAGCCATGC---ACTGRGGAAATGTAT
GTG------CGTGATGGAGTGCTTAAAGGTGGTCTTAACATGGCTCTGTTGCTTGAAGGA
GGT------GGCCATTTCCGATGTGACTTGAAAACTACTTACAAAGCTAAGAAG------
---GTTGTC------CAGATGCCAGACTATCACTTTGTGAATCACCGACTTGAGATAACA
TGGCATGACGAGGATTACAAC------AATGTTAAGCTGTCTGAGCATGCAGAAGCTCAT
---------TCTGGACTG------CCAAGGCAGGCCAAA---------------------
------------
>R2
ATG------------------------AGTGTGATA------------AAGCCAGAC---
------------ATGAAGATGAAGCTGCGTATGGAAGGTGCTGTAAACGGGCACTATTTC
GTGATTGAAGGAGAAGGAAAGGGCAAGCCTTTCGAGGGAAAACAGACT---ATGGACCTT
ACAGTCATA------GAAGGCGCCCCTCTGCCTTTCGCTTACGATATCTTGACAACAGTA
TTCGATTACGGCAACAGGGTGTTCGTCAAATACCCAAAAGACATACCA------GACTAT
TTCAAGCAGACGTTT---------CCTGAGGGGTTTTCCTGGGAACGAAGCATGACTTAT
GAAGACCAGGGCATTTGCATCGCCACAAACGACATAACAATG---ATGAAAGGCGTCGAC
------GACTGTTTTCTCTACAAAATTCGATTTGATGGTGTGAACTTTCCTGCCAATGGT
CCGGTTATG---CAGAAGAAGACGCTGAAATGGGAGCCATCC---ACTGAGAAAATGTAT
GTG------CGTGATGGAGTGCTGAAGGGTGATCTTAACATGGCTCTGTTGCTTGAAGGA
GGT------GGCCATTACCGATGTGACTTCAAAACTACTTACAAAGCTAAGAAG------
---GTTGTC------CAGTTGCCAGGCTATCACTTTGTGGACCATCGCATTGAGATTTTG
AGCCACGACAAAGATTACAAC------AAGGTTAAGCTGTATGAGCATGCCGAAGCTCAT
---------TCTGGGCTG------CCGAGGGTGGCAAAG---------------------
------------
>mc4
ATG------------------------AGTGTGATA------------AAGCCAGAC---
------------ATGAAGATCAAGCTGCGTATGGAAGGTGCTGTAAACGGGCACAAGTTC
GTGATTGAAGGAGACGGAAAAGGCAAGCCTTTCGAGGGAAAACAGACT---ATGGACCTT
ACAGTCATA------GAAGGCGCACCTTTGCCTTTCGCTTACGATATCTTGACAACAGTA
TTCGATTACGGCAACAGGGTATTCGCCAAATACCCAAAAGACATACCA------GATTAT
TTCAAGCAGACGTTT---------CCTGAGGGGTACTCCTGGGAACGAAGCATGACATAC
GAAGACCAGGGCATTTGCATCGCCACGAACGACATAACAATG---ATGAAAGGCGTCGAT
------GACTGTTTTCTCTATAAAATTCGATTTGATGGTGTGAACTTTCCTGCCAATGGT
CCAGTTATG---CAGAGGAAGACGCTGAAATGGGAGCCATCC---ACTGAGAAAATGTAT
GTG------CGTGATGGAGTGCTGAAGGGTGATGTTAACATGGCTCTGTTGCTTGAAGGA
GGT------GGCCATTACCGATGTGACTTCAAAACTACTTACAAAGCTAAGAAG------
---GTTGTC------CAGTTGCCAGACTATCATTTTGTGGACCATCGCATTGAGATTGTG
AGCCACGACAAAGATTACAAC------AAGGTTAAGCTGTATGAGCATGCCGAAGCTCAT
---------TCTGGGCTG------CCGAGGCAGGCCAAG---------------------
------------
>mc2
ATG------------------------AGTGTGATA------------AAACCAGAC---
------------ATGAAGATCAAGCTGCGTATGGAAGGCGCTGTAAACGGGCACAAGTTC
GTGATTGAAGGAGACGGAAAGGGCAAGCCTTTCGAGGGAACACAGAGT---ATGGACCTT
ACAGTCAAA------GAAGGCGCGCCTCTGCCTTTTGCTTACGATATCTTGACAACAGTA
TTCGATTACGGCAACAGGGTATTTGCCAAATACCCACAAGATATACCA------GACTAT
TTCAAGCAGACGTTT---------CCTGAGGGGTATTCCTGGGAACGAAGCATGACTTAC
GAAGACCAGGGCATTTGCGTCGCCACAAACGACATAACACTG---ATGAAAGGCGTCGAT
------GACTGTTTTGTCTATAAAATTCGATTTGATGGTGTAAACTTTCCTGCCAATGGT
CCAGTTATG---CAAAAGAAGACGCTGAAATGGGAGCCATCC---ACTGAGAAAATGTAT
GTG------CGTGATGGAGTGCTGAAGGGTGATGTTAACATGGCTCTGTTGCTTGAAGGA
GGT------GGCCATTACCGATGTGACTTCAAAACTACATACAAAGCTAAGAAG------
---TTTGTC------CAGTTGCCAGACTATCACTTTGTGGACCATCGCATTGAGATTTTG
AGCCACGACAAAGATTACAAC------AAGGTTAAGCTGTATGAGCATGCCGAAGCTCAT
---------TCTGGGCTG------CCGAGGCAGGCCAAG---------------------
------------
>eechGFP2
ATG------------------------AATGTGATT------------AAACCAGAC---
------------ATGAAGATTAAGCTGCGTATGGAAGGCGCTGTAAACGGGCACAAGTTT
GCTATTGAAGGGGAAGGAAACGGCCAGCCCTTCGAGGGAAAACAGACT---ATGAACCTG
AAAGTCAAA------GAAGGTGGACCTCTGCCTTTTGCTTACGATATCTTGACAACAATA
TTCAATTACGGCAACAGGGTATTTGTCAAATACCCAGATGATATAGTA------GACTAT
TTCAAGCAGTCGTTT---------CCCGAGGGCTATTCCTGGGAACGCAGCATGATTTAT
GAAGACGGAGGCATTTGCATCGCCACAAACGACATAACTTTG------GAAGGT------
------GATTGTTTCGTCTATAAAATTCGATTTGATGGTGTAAACTTTCCCGCCAAAAGT
CCAGTTTTG---CAGAAGATGACGAAAAAATGGGAGCCATCC---ACTGAGAAATTGTAT
GTA------CGTGATGGAGTGCTGAAGGGTGATGTTAACATGGCTCTGTTGCTTGAAGGA
GGT------GGCCACTTCCGGTGTGACTTTAAAACTACTTACAAAGCTAAAAAG------
---GTTGTT------CAACTACCAGATTATCACTTTGTGGATCACCGCATTGAAATTATG
AGCCACGACAAAGATTACAAC------AACGTTAAGCTATGTGAGCATGCCGAAGCTCAT
---------TCCGGGCTG------CCAGGGCAGGCGAAG---------------------
------------
>eechGFP3
ATG------------------------AATGTGATT------------AAACCAGAC---
------------ATGAAGATCAGGCTGCGTATGGAAGGCGCTGTAAACGGGCACAAGTTC
GTAATTATCGGAAAAGGAGATGGCAAGCCTTACGAGGGAACTCAGACT---ATGGACCTT
GAAGTCATA------GAGGGCGGACCTCTGCCCTTTGCTTTTGATATCTTGACAACAGTA
TTCAAATACGGCAACAGGGCTTTCGTTAAATATCCAACGGATATAGCA------GACTAT
TTCAAGCAATCGTTT---------CCTGAAGGGTTTTCTTGGGAGCGAAGCATGACTTAC
GAAGACGGAGGAATTTGCATCGCCACAAATGACATAACACTA---AGTAAAGACATCGCC
------AACTGCTTTGATTATAACATTCGATTTGATGGTGTGAACTTTCCCCCGAATAGT
CCGGTTTTG---CAGAAGACAACAATAAAGTGGGAGCCTTCC---ACTGAAAACATGTAT
GTG------CGTGATGGAGTTCTGAAAGGCGACATTAACATGTCTCTGTTGCTTGAAGGA
GGTGCA---GGCCATTACCGGTGTGACTTCAAAACTACTTACAAAGCTAAGAAG------
---GCTGTC------AAGTTGCCAGACTATCACTTTGTGGACCACCGCATTACAATTGTA
AGCCACGACAAGGATTACAAC------AAAGTGAAGCTGCGTGAGCATGCCGAAGCTCAT
---------TCCGGGCTG------CAGATGGAGGCCAAG---------------------
------------
>alajGFP3
ATG------------------------GCTCTTTCA------------AAGCAAGAGATT
AAAAAGGAG---ATGACGATGGACTATGTTATGGATGGCTGTGTCAACGGGCATTCCTTT
ACTGTTAAAGGTGATGGCGCCGGCAAGCCATACGAGGGACATCAGCGT---TTGTCACTA
CACGTCACG------GGTGGGCAGCCCCTGCCTTTCGCGTTTGACATATTGTCAGCAGCG
TTCGCTTATGGCAACAGATGTTTTACTAAGTATCCTAAAGAGATACCC------GACATG
TTCAAACAAGCTTTT---------CCTGGAGGCATGTCGTGGGAAAGGACAATGACGTTC
GAAGATGGAGGTGTTGCTTCAGTTTCTGCGGACATAAGCATT---GAGAAAGAC------
------GGCTGCTTCAAGCACAGGTCCAAATTTGTTGGCGTTAACTTTCCCGTTAACGGA
CCTGTGATG---CAAAACAAGACGCGTGGTTGGGAGCCATCC---ATCGAGAAAATGACT
GTC------CGCGACGGAACACTAAAGGGCCATGTTACCATGTTCCTCAAGCTGGAAGGA
GGC------GGCAATTACAGATGTGACTTCGAGACTACTTACAAAGCAAAGAAG------
---GCTGTG------AAGATGCTAGACAGCCATTTCATTGAGCATCGCCTCGTCACCACC
ATCCGT---------GGCAAC------AATGTTGAACTGCAAGAGGATGCAGAAGCTCGT
------AACTCAGGCCTG---------GGCGAGTGCAAA---------------------
------------
>alajGFP2
ATG------------------------GTTCTTTCA------------AAGCAA------
------------ATGAATATGACCTATCTTATGGATGGCAGTGTCAACGGGCACAACTTT
ACAGTTGAAGGTGAAGGCGACGGCAAACCATACGAGGGACATCAATGT---CTTAAGCTT
CGCATCACC------AAGGGCGAGCCCCTGCCTTTCGCGTTTGACATATTGACAGCAGCG
TTCTGTTATGGCAACAGATGTTTTGTTAACTATCCTGCCGAGATAGCC------GACTAT
TTCAAACAAGCATTT---------CCTGAAGGCCTGACATGGGAAAGGTCGATGACGTTC
GAAGATGGAGGGTTTGCTGCCGTCAGTGCGGATTTAAGCCTT---AAAAATGGA------
------AACTGGTTCGTGCACCAATCCAAATTTGTTGGCGTCAACTTCCCCGCCGACGGA
CCTGTGATG---CAAAAGAAGACGGTAGGATGGGAGCCATCT---ACCGAGAAAATGATT
GTC------CGCGACGGAACACTGGAGGGCGATGTTACGATGTACCTCAAGCTTGAGGGA
GGC------GGCAATTACAGATGTGATTACCGAACTATTTACAAAGCAAAGAAG------
---GATGTG------AAAATGCCAAAAAGCCATTTCGTGGAGCATACCCTCGTCAGGAAC
AACATCAAGAAAGATGCTAAAGGCAACACCATTGAGCTGATTGAAGATGCATCAGCTCGT
------TAC---------------------------------------------------
------------
>alajGFP1
ATG------------------------TCTCTTTCA------------AAGCAAGTGATT
GGAAAAGAA---ATGAATATGACCTATCTCATGGATGGCAGTGTCAACGGGCACAACTTT
ACTGTTGAAGGTGAAGGAGACGGCAAACCATACGAAGGACATCAATGT---CTTAAACTT
CGCATCACC------AAAGGTGAGCCCCTGCCTTTTGCGTTTGACATATTGACAGCAGCG
TTCTGTTATGGCAACAGATGTTTTGTTAACTATCCTGCCGAGATAGCC------GACTAT
TTTAAGCAAGCATTT---------CCTGAAGGCCTGACATGGGAAAGGTCGATGACGTTC
GAAGATGGGGGGTTTGCTGCAGTCAGTGCGGATATAAGCCTT------AATGGA------
------AACTGCTTCGTGCATCAATCCAAATTTGTCGGCGTCAACTTCCCCGCCGACGGA
CCTGTGATG---CAAAAGAAGACGGTAGGATGGGAGCCATCT---ACCGAGAAAATGATT
GTC------CGCGACGGAATACTAGAGGGCGATGTTACAATGTACCTCAAGCTGGAGGGA
GGC------GGCAATTACAGATGTGAATACCGAACTATTTACAAAGCAAAGAAG------
---GATGTA------AAGATGCCAAAAAGCCATTTCGTGGAGCATACCCTCGTCAGGAAC
AACATCAAGAAAGATGCTAAAGGCAACACCATTGAGCTGATAGAAGATGCATCAGCTCGT
------TAC---------------------------------------------------
------------
>efasCFP
ATG------------------------TCTTTTTCA------------AAGCAGGTTTTA
AACGAC------GTGAMGATGACCTATTTTATGGAAGGCAGTGTCAACGGGCACGACTTT
ACTATTGAAGGCGAAGGCACYGGCAAACCATACGAAGGACATCAACGT---TTTAATCTR
CGCGTCACC------AAGGGCGCGCCTCTGCCTTTCGCAGTTGACATCCTGTCAGCAGCG
TTTGCTTATGGCAACCGATGCTTTACTAAGTATCCTAAAGAGATACCA------GACTTT
TTCAAACAATCACTC---------CCCGAAGACATGTCATGGGAGAGGACGATGACGTTC
GAAGATGGCGGTATTGTTGCTATCAGTGCGCACATACGCCTT------ATTGGA------
------AACCGCTTCGAGCACAAATCCAAGTTTGTCGGCGTGAACTTCCCCGCCGACGGA
CCTGTGATG---CAAAGGAAGACGCTAGGTTGGGAGCCTTCC---AGCGAGAAAATGACT
CCC------CGCGACGGAATACTAAAGGGCTATGTTCCGAGTTTCCTCGTGCTGCAGGGA
GGT------GGCAATTACAGATGCGACTACGATACTAGCTACAGAGCCATGAAG------
---CCTGTG------GAGATGCCAGGGGGTCATTTCATCCAGCATCGCATTGTCAGGAGA
GACATCAAGAAAGATTCCAATGGCAACACCTGGCAAATTCAAGAAGACGCGTTTGCTCAT
------AACAGCGAGGTCCCTGATAGTGCA------------------------------
------------
>fabdGFP
ATG------------------------AGTGTGATT------------AAACCAGAC---
------------ATGAAGATTAAGCTGCGTATGGAAGGTGCTGTGAACGGGCACAAGTTC
GCGATTGAAGGAGAAGGAAAAGGTCAGCCCTTCCAGGGAAAACAGACT---ATGAACTTG
AAAGTCAAA------GAAGGCGGACCTCTGCCTTTTGCTTACGATATCTTGACAACAATA
TTCAATTACGGCAACAGGGTATTCGCCAAATACCCAGATGATATAGTA------GACTAT
TTCAAGCAGTCGTTT---------CCCGAGGGCTATTCATGGGAACGCAGCATGACTTAT
GAAGACGGGGGCATTTGTATCGCCACAAATGACATAACGTTG------GACGGT------
------GACTGTTTTGTCTATAAAATTCGATTTGATGGTGTAAACTTTCCCGCCAAAAGT
CCAGTTTTG---CAGAAGAAGACGCAGAAATGGGAGCCCTCA---ACTGAGAAATTGTAT
GTG------CGTGATGGATTGCTGAAGGGTGATGTTAACATGGCTCTGTTGCTTGAAGGA
GGC------GGCCATTACCGATGTGACTTCAAAACTACTTACAAAGCTAAGAAG------
---GTTGTC------CAACTACCAGATTATCACTTTGTGGATCACTGCATTGAAATTGTG
AGCCACGACAAAGATTACAAC------AACGTGAAGCTGTGTGAGCATGCCGAAGCTCAT
---------TCCGGGCTTCCAAAGGAGGCCAAG---------------------------
------------
>plamGFP
ATG---------------GAGATTGAGGATGTGATT------------AAACGAGAC---
------------ATGAAGATCAAGCTGCGTATGGAAGGCGCTGTTAACGGGCACAAGTTC
GTAATTATAGGAAACGGAGATGGCAAGCCTTACGAGGGGACTCAGACT---ATCGATCTT
GAAGTCATA------GAAGGCGCACCTCTTCCTTTCGCTTTCGACATCTTGACAACGGTA
TTCGAGTACGGCAACAGGGTCTTCGCCAAATACCCAAATGAAATAGTA------GACTAT
TTTAAGCAGTCATTT---------CCTGAAGGTTACTCTTGGGAAAGAAGCATGACTTAC
GAAGACGGAGGAATTTGCATCGCCACAAACAATATAACACTG---AGTAAAGTAATCGAC
------AACTGCTTTCACTATAACATCCGATTTGATGGTGTGAACTTTCCCCCGAAAAGT
CCGGTTTTG---CAAAAGACAACAATGAAGTGGGAGCCTTCC---ACTGAGATTATGTAT
GTG------CGTGATGGAGTTCTGAAAGGTGATGTTAACATGGCTCTGTTGATTGAAGGA
GGT------GGCCATTACCGGTGTGACTTCAAAACTATTTACAAAGCAAAGAAG------
---GTAGTC------GAGCTGCCAGATTATCACTTTGTGGACCACCGCATTACAATTAAG
AGCCATGACAAGGATTACAAC------AAAGTTCTGCTGCATGAGCATGCCAAAGCTCGT
---------TATGGGCTGCAGAGGAAGGCCAAG---------------------------
------------
>sarcGFP
ATG------------------------AGTGTGATT------------AAACAAGAA---
------------ATGAAGATTAAGCTGCATATGGACGGAAATGTAAACGGTCATGCATTT
GTGATTGAAGGAGATGGAAAAGGAAAGCCTTACGATGGGACACAGACT---TTAAACCTG
TCAGTGAAA------GAAGGCGCACCTCTCCCTTTTTCTTACGACATCTTGACAAATGCG
TTCCAGTACGGAAATAGAGCATTCACCAAATATCCAGCCGATATACCA------GACTAT
TTCAAGCAGACGTTT---------CCCGAGGGGTATTCATGGGAAAGAACCATGAGTTAT
GAAGACAACGCCATTTGCAACGTGAGAAGCGAGATCAGCATG------GAAGGC------
------GACTGTTTTATCTATAAAATTCGTTTTGATGGCAAGAACTTTCCCCCCAATGGT
CCAGTTATG---CAGAAGAAAACTTTGAAGTGGGAACCATCC---ACTGAGATGATGTAC
GCA------CGTGATGGGTTTCTGATGGGTGATGTTAACATGGCTCTGTTACTTGAAGGA
GGC------GGCCATCACCGATGTGACTTCAAAACTTCCTACAAAGCGGCGAAAAAG---
---AATGTC------CAGTTGCCAGATTATCACTATGTGGACCATCGTATTGAGATCTTG
AGCCATGACAGGGATTACAAC------AAAGTCAAGCTGTATGAGAATGCGGTTGCTCGC
------TATTCTTTGCTGCCAAGTCAGGCC------------------------------
------------
>mmeanGFP1
ATG------------------------GCTGTTCCA------------ACGCAA------
------------GTGAAGATGAAATATTCTATGGATGGCAACTTCAACGGGCAGAGCTTT
ACTGTCGTAGGTGAAGGCACCGGCAATCCATACGAGGGACATCAGTCG---TTAAAACTC
ACCGTC---------AAGGGCGAGCCTCTGCCTTTCGCGTTTGACATATTGTCGGCAACG
TTCACTTATGGCAACAGGGTTTTTACTAAGTACCCTGAAGGGAAAACC------GACTAT
TTCAAGGAAGCATTT---------CCTGGAGGCCTGACATGGGAAAGGACAATGACGTTC
GAAGATGGCGGCATTTGCACAGTCGCAGCGGAAATAAGCCTT------ACAGGA------
------AACGTCTTCGAGCACAAATCCAAATTTGTCGGCGTGAACTTTCCCGCCAATGGA
CCTGTAATC---CAGAAGAAGACGCTTGGCTGGGAGACATCT---ACCGAGAAAATGGCT
GCC------AACGATGGATCCGTACAGGGCTATGATACCATGTTCCTCAAGCTGGAGGGA
GGT------GGCCGTCACAAATGCTATTTCGTAACTAATCACAAAGCCAAAAGG------
---GCCGTG------AAGGTGCCAGATAACCATTTTGTGTGGCATCGCCTCGTCAGGAAT
GGCGAT---------GGCAAC------ACTGTTGAGCTGGAAGAAACTGCAGAAGCTCGT
------TACGATAGC---------------------------------------------
------------
>efasGFP
ATG------------------------GCTCTTTCA------------AAACAAGGGATT
CAAACCGAC---ATGAAGATGACCTATTCGATGGAAGGCTGTGTCAACGGACACAACTTT
ACTGTTAAAGGAGGAGGCGACGGCAATCCATACGAGGGACATCAGGAG---TTAAGGCTA
TGCATTACCATGGCCAAGGGTGAGCCTGTGCCTTTCGCTTTTGACATATTGTCAGCAGCA
TTCTGTTATGGCAACAGATGTTTCACGAAGTATCCTGACGAGATTCGT------GACTAT
TTCAAACAAGCATTC---------CCTGGAGGCCTGTCATGGGAAAGGTCGATGGCGTTC
GAAGATGGCGCGTCTGCTGCAGTCACTGCAGAAATAAGCCTT------GAGGGA------
------GACTGCTTCGAGCACGAATGCGAATTTGTCGGCGTGAACTTTCCCGCTAACGGA
CCTGTGATG---CAGAAGAAGACGCAAGGCTGGGAGACATCT---ACCGAGAAAATGACA
GCT------CACGGTAAAGTGGTACAGGGTAATGTTCCGATGTTCCTCAAGCTGGAGGGA
GGC------GGCAGACACAGATGCGATTTCCGAACTACTTACAAAGCCAAGAAG------
---GATGTG------AAGATGCCAAATAGCCATTTCATCACCCATTGCCTCGTCAGGAAA
GGCGAT---------GGCAAC------AATACTGAACTGATAGAAGATGCAGAAGCTCGA
------AAC---------------------------------------------------
------------
>pdamCFP
ATG------------------------TCTCTTTCA------------AAGCAGGTCATT
CTAAAAGAC---ATGAATTTGAAATTTGAAATGAAAGGTAGTGTCAATGGACATTACTTT
GAGATCGAAGGTGAAGGAAGAGGAAAGCCTTACGAAGGAGTACAGAAG---TCCACTTTT
TGGGTAACC------AAGGGAGGACCCCTTCCATTTTCCTTTGACATACTTTCGTCAGCC
TTCAAATATGGAAACAGATGCTTTACTAAGTACCCTGCCGACATGCCT------GACTAT
TTCAAAGAAGCATTT---------CCTGCTGGAATGTCATTTGAAAGGACATTTACATTT
GAGGATGGAGGAGTTGCTACAGCCAGTGGACACATTTGTCTT------GAGGGG------
------AATTGGTTTAAGCACACATCCATGTTTCATGGCGTTAACTTTCCCGCTAACGGA
CCCATAATG---CAAAAGAGGACATTTGGCTGGGACCCTTCC---TTTGAGAAAATGACC
GTC------TCCNACAACATATTGAGAGGTGATGTNACTATGTTCCTTCANCTCAAGGGG
GAN------NGGTATCACAGTTGCCAGGTTCACACTTCTTACAAAACAAANGAG------
---CCCGGC------ACGCTGCCTCAGAACCACGTCGTAGAACATTGCATTACGANGGNC
GACATT------------------------------------------------------
------------------------------------------------------------
------------
>eechRFP
ATG------------------------AGTCTGATT------------AACCCAGAA---
------------ATGAAGATCAAGCTGCTTATGGAAGGCAATGTAAACGGGCACCCGTTT
GTTATTGAGGGAGATGGAAAAGGCCATCCTTTTGAGGGAAAACAGAGT---ATGGACCTT
GTAGTCAAA------GAAGGCGCACCTCTCCCTTTTGCCTACGATATCTTGACAACAGCA
TTCCATTACGGCAACAGGGTTTTTGCTAAATACCCAGACCATATACCA------GACTAC
TTCAAGCAGTCGTTT---------CCCAACGGGTTTTCTTGGGAGCGAAGCCTGATGTTC
GAGGACGGGGGCGTTTGCATCGCTACAAATGACATAACACTG------GAAGGA------
------GACACTTTCTTTAACAAAGTTCGATTTTATGGTGTAAACTTTCCCCCAAATGGT
CCTGTTATG---CAGAAGAAGACGCTGAAATGGGAGGCATCC---ACTGAGAAAATGTAT
TTG------CGTGATGGAGTGTTGACGGGCGATATTACCATGGCTCTGCTGCTTAAAGGA
GAT------GTCCATTACCGATGTGACTTCAGAACTACTTACAAATCTAGGCAGGAG---
---GGTGTC------AAGTTGCCAGGCTATCACTTTGTCGATCACTGCATCAGCATTGTG
AGCCATGACAAAGACTACACG------AAGGTTAAGCTGTATGAGCATGCTGTTGCCCAT
---------TTGGGATTG------CCGGAAAACGTCAAG---------------------
------------
>gfasGFP
ATG------------------------AATGTGATT------------AAACCAGAC---
------------ATGAAGATCAAGCTGTGTATGAGAGGCACTATAAACGGGCATAATTTC
GTGATTGAAGGAGAAGGAAAAGGAAACCCTTACGAGGGAACGCAGATT---TTAGACCTG
AACGTCACT------GAAGGCGCACCTCTGCCTTTCGCTTACGATATCTTGACAACAGTG
TTCCAGTACGGCAACAGGGCATTCACCAAGTACCCAGCAGATATTCAG------GACTAT
TTCAAGCAGACTTTT---------CCTGAGGGGTATCACTGGGAAAGAAGCATGACTTAT
GAAGACCAGGGCATTTGCACTGCCACAAGCAACATAAGCATG------CGTGGC------
------GACTGTTTTTTCTATGACATTCGTTTTGATGGTGTGAACTTTCCTCCCAATGGT
CCGGTTATG---CAGAAGAAGACTCTTAAATGGGAGCCATCC---ACTGAGAAAATGTAC
GTA------CGTGATGGAGTGCTGAAGGGTGATGTTAACATGGCTCTGTTGCTTGAAGGA
GGT------GGCCATTATCGATGTGATTTCAAAACTACTTACAAAGCAAAGAAG------
---GATGTC------CGTTTGCCAGACTATCACTTTGTGGACCACCGCATTGAGATTTTG
AAGCATGACAAAGATTACAAC------AAGGTCGAGCTCTATGAGAATGCCGTTGCTCGC
------TATTCTATGCTG------CCGAGTCAGGCCAAG---------------------
------------
>stylGFP
ATG------------------------GCTCTTACA------------AAGCAGTGTATC
GCAAACGAA---ATGACGATGACTTTCCACATGGATGGCTGCGTCAATGGCCATTACTTT
ACTATCGAAGGAGAAGGCTCCGGGAGGCCATACGAGGGGAAGCAGATG---TCAAAGTTT
AAAGTCACC------AAGGGTGGGCCCCTTCCATTCTCCTTTGACATACTATCGTCAGCA
TTCAAATATGGAAATCGATGCTTCACTGCGTATCCTGCCGGCATGCAC------GACTAC
TTCAAACAAGCATTT---------CCTGAGGGAATGTCATATGAAAGGACATTTACCTTT
GAAGATGGAGGAGTTGCTACAGCGAGTGGGGACATAAGCCTT------AAAGGT------
------AACTGCTTTGTCCACAAATCCATGTTTCACGGAGTGAACTTTCCTGCTGATGGA
CCTGTGATG---AAAAAGAAGACAACTGGTTGGGACCCGTCC---TTTGAGAAAATGACT
GTG------TGCAATGGAATATTGAAGGGCGATGTTACCATGTTCCTCATGCTCGAAGAT
GGT------AAAAATTACAAATGCCAATTCCACACTTCTTACAAGACAAAGAAA------
---CCGGTT------ACGCTGCCATCAAACCATGTCGTGGAACATCGCATTGTGAGGACC
AACCTTGATAAAGCTGGCAAC------CATGTTCAACTGGATGAGCATGCTGTTGCACAT
------GTTAATCCTTTG------------------------------------------
------------
>gfasCP
ATG------------------------AGTGTGATC---------GCTAAACAA------
------------ATGACCTACAAGGTTTATATGTCAGGCACGGTCAATGGACACTACTTT
GAGGTCGAAGGCGATGGAAAAGGAAAGCCTTACGAGGGGGAGCAGACG---GTAAAGCTC
ACTGTCACC------AAGGGCGGACCTCTGCCATTTGCCTGGGATATTTTATCACCACAG
TCTCAGTACGGAAGCATACCATTCACCAAGTACCCTGAAGACATCCCT------GACTAT
GTAAAGCAGTCATTT---------CCTGAGGGATATACATGGGAGAGGATCATGAACTTT
GAAGATGGTGCAGTGTGTACTGTCAGCAATGATTCCAGCATC------CAAGGC------
------AACTGTTTCATCTACCATGTCAAGTTCTCTGGTTTGAACTTTCCTCCCAATGGA
CCTGTTATG---CAGAAGAAGACACAGGGCTGGGAACCCAAC---ACTGAGCGTCTCTTT
GCA------CGAGATGGAATGCTGATAGGAAACAACTTTATGGCTCTGAAGTTGGAAGGA
GGT------GGTCACTATTTGTGTGAATTCAAATCTACTTACAAGGCAAAGAAG------
---CCTGTG------AAGATGCCAGGGTATCACTATGTTGACCGCAAACTGGATGTAACC
AATCACAACAAGGATTACACT------TCCGTTGAGCAGTGTGAAATTTCCATTGCACGC
------AAATCTGTGGTCGCC---------------------------------------
------------
>monfavGFP2
ATG------------------------AGTGTGATA------------AAACCAGAC---
------------ATGAAGATCAAGCTGCGTATGGAAGGCGCTGTAAACGGGCACAAGTTC
GTGATTGAAGGAGACGGAAAGGGCAAGCCTTTCGAGGGAACACAGAGC---ATGGACCTT
ACAGTCAAA------GAAGGCGCGCCTCTGCCTTTTGCTTACGATATCTTGACAACAGTA
TTCGATTACGGCAACAGGGTATTTGCCAAATACCCACAAGATATACCA------GACTAT
TTCAAGCAGACGTTT---------CCTGAGGGGTATTCCTGGGAACGAAGCATGACTTAC
GAAGACCAGGGCATTTGCGTCGCCACAAACGACATAACACTG---ATGAAAGGCGTCGAT
------GACTGTTTTGTCTATAAAATTCGATTTGATGGTGTAAACTTTCCTGCCAATGGT
CCAGTTATG---CAAAAGAAGACGCTGAAATGGGAGCCATCC---ACTGAGAAAATGTAT
GTG------CGTGATGGAGTGCTGAAGGGTGATGTTAACATGGCTCTGTTGCTTGAAGGA
GGT------GGCCATTACCGATGTGACTTCAAAACTACATACAAAGCTAAGAAG------
---TTTGTC------CAGTTGCCAGACTATCACTTTGTGGACCATCGCATTGAGATTTTG
AGCCACGACAAAGATTACAAC------AAGGTTAAGCTGTATGAGCATGCCGAAGCTCAT
---------TCTGGGCTG------CCGAGGCAGGCCAAG---------------------
------------
>Azami
ATG------------------------AGTGTGATT------------AAACCAGAG---
------------ATGAAAATCAAGCTGTGTATGAGAGGCACTGTAAACGGGCATAATTTC
GTGATTGAAGGAGAAGGAAAAGGAAATCCTTACGAGGGAACGCAGATT---TTAGACCTG
AACGTCACT------GAAGGCGCACCTCTGCCTTTCGCTTACGATATCTTGACAACAGTG
TTCCAGTACGGCAACAGGGCATTCACCAAGTACCCAGCAGATATTCAG------GACTAT
TTCAAGCAGACTTTT---------CCTGAGGGGTATCACTGGGAAAGAAGCATGACTTAT
GAAGACCAGGGCATTTGCACCGCCACAAGCAACATAAGCATG------CGTGGC------
------GACTGTTTTTTCTATGACATTCGTTTTGATGGTGTGAACTTTCCTCCCAATGGT
CCGGTTATG---CAGAAGAAGACTCTTAAATGGGAGCCATCC---ACTGAGAAAATGTAC
GTA------CGTGATGGAGTGCTGAAGGGTGATGTTAACATGGCTCTGTTGCTTGAAGGA
GGT------GGCCATTATCGATGTGATTTCAAAACTACTTACAAAGCAAAGAAG------
---GATGTC------CGTTTGCCAGACTATCACTTTGTGGACCACCGCATTGAGATTTTG
AAGCATGACAAAGATTACAAC------AAGGTCAAGCTCTATGAGAATGCCGTTGCTCGC
------TATTCTATGCTG------CCGAGTCAGGCCAAG---------------------
------------
>monfavGFP1
ATG------------------------AGTGTGATA------------AAACCAGAC---
------------ATGAAGATCAAGCTGCGTATGGAAGGTGCTGTAAACGGGCACAAGTTC
GTGATTGAAGGAGACGGAAAAGGCAAGCCTTTCGAGGGAAAACAGACT---ATGGACCTT
ACAGTCATA------GAAGGCGCACCTTTGCCTTTCGCTTACGATATCTTGACAACAGTT
TTCGATTACGGCAACAGGGTATTCGCCAAATACCCAAAAGACATACCA------GACTAT
TTCAAGCAGACGTTT---------CCGGAGGGGTACTCCTGGGAACGAAGCATGACATAC
GAAGACCAGGGCATTTGCATCGCCACAAACGACATAACAATG---ATGAAAGGCGTCGAC
------GACTGTTTTGTCTATAAAATTCGATTTGATGGTGTGAACTTTCCTGCCAATGGT
CCAGTTATG---CAGAGGAAGACGCTAAAATGGGAGCCATCC---ACTGAAAAAATGTAT
GTG------CGTGATGGGGTACTGAAGGGTGATGTTAACATGGCTCTGTTGCTTGAAGGA
GGT------GGCCATTACCGATGTGACTCCAAAACTACTTACAAAGCTAAGAAG------
---GTTGTC------CAGTTGCCAGACTATCATTTTGTTGACCATCGCATTGAGATTGTG
AGCCACGACAAAGATTACAAC------AAGGTTAAGCTGTATGAGCATGCCGAAGCTCAT
---------TCTGGGCTG------CCGAGGCAGGCCAAG---------------------
------------
>meleCFP
ATG------------------------AGTGTGATT------------AAGCCAGAC---
------------ATGAGGATAAGGCTGCAAATGCAAGGCGCGGTAAACGGGCACCCGTTC
GTGATTACAGGAGAAGGAGAGGGCAAGCCTTACGAAGGAAAACACACT---ATAAACCTT
ACAGTCCAA------GACGGTGGACCTCTCCCTTTCGCTTTCGATATCTTAACGACAGCA
TTCCAGTACGGCAACAGGGTATTCACCAAATACCCAAAAGACATCCCA------GACTAT
TTCAAGCAGTCGTTT---------CCCGCGGGGTATTCCTGGGAGCGATGCATGACGTTC
GAAGACGGAGGCCTTTGCACCGTGTCGAGCCACATAAAAATT------GAAGGT------
------GACTATTTTACCTACGACATTCGATTTCATGGTGTGAACTTTCCAGCCGGTGGT
CCAGTCATG---CAGAAGAAGACGCTGAGATGGGAGCCATCC---ACTGAGAATATGTAT
GTG------CGTGATGGAGTGCTGGTGGGGGAGGTAGAGAGGACTCTGTTGCTTGAAGGA
AAT------AAGCATCACCGATGTAACTTCAGAACTACTTACAAAGCTAAGAAA------
---GAAGTG------GTGTTACCAGAATATCACTTTGTGGATCACCGAATAGAGATATTA
GGCCATGACAAAGATTACAAC------AACGTGGTGGTGTATGAGAATGCGGTTGCCCGC
CAGCAGGCTTCTACTCTG------CCAAGCAAGGCCAAG---------------------
------------
>eechGFP1
ATG------------------------AGTGTGTTT------------AATCCAGAT---
------------ATGAAGATCAAGCTGTATATGGAAGGCGCTGTAAACGGGCACAAGTTC
GAGATTAAAGGAGAAGGAAACGGGAAGCCTTTTGAGGGAAAACAGACC---ATGGACCTG
GCAGTCGTA------GACGGCGGACCTCTGCCTTTTGCTTTCGATATCTTGACAACTTCA
TTCAATTACGGCAACAGGGTATTCACCAAATACCCAGATACTATAGTA------GACTAT
TTCAAGCCGTCGTTT---------CCTGAGGGGTATTCCTGGGAACGAAGCATGACTTAC
GAAGATGGAGGCATTTGCATCGCCACAAATGACATAACACTG---CTGAAAGATACCGAC
GACTCGAACTATTTCTACTATAAAATTCGATTTGATGGTGTGAACTTTGCTGCCAATGGT
CCAGTTATG---CAGAAGAAGACCGCGAAATGGGAGCCATCC---ACTGAGAAAATGTAT
GTG------CGTGATGGAGTGCTGAAGGGTGAAGTTAACATGGCTCTGTTGCTTGAAGGA
GGT------GGCCATTACCGATGTGACTTTAAAACTACCTATAAAGCTAAGAAG------
---GTTGTC------CGGTTGCCAAGCTATCACTTTGTGGACCACCGTATAGAGATTTTA
AGCCACAGCAAAGATTACAAC------CAAGTTAGGCTGCATGAGCATGCTGAAGCTCAT
---------TCCGGGCTG------CCGAGACAAGCCAAG---------------------
------------
>EosFP
ATG------------------------AGTGCGATT------------AAGCCAGAC---
------------ATGAAGATCAACCTCCGTATGGAAGGCAACGTAAACGGGCACCACTTT
GTGATCGACGGAGATGGTACAGGCAAGCCTTTTGAGGGAAAACAGAGT---ATGGATCTT
GAAGTCAAA------GAGGGCGGACCTCTGCCTTTTGCCTTTGATATCCTGACCACTGCA
TTCCATTACGGCAACAGGGTATTCGCCGAATATCCAGACCACATACAA------GACTAT
TTTAAGCAGTCGTTT---------CCTAAGGGGTATTCGTGGGAACGAAGCTTGACTTTC
GAAGACGGGGGCATTTGCATTGCCAGAAACGACATAACAATG------GAAGGG------
------GACACTTTCTATAATAAAGTTCGATTTCACGGTGTAAACTTTCCCGCCAATGGT
CCAGTTATG---CAGAAGAAGACGCTGAAATGGGAGCCCTCC---ACTGAGAAAATGTAT
GTG------CGTGATGGAGTGCTGACGGGTGATATTACCATGGCTTTGTTGCTTGAAGGA
AAT------GCCCATTACCGATGTGACTTCAGAACTACTTACAAAGCTAAGGAGAAG---
---GGTGTC------AAGTTACCAGGCTACCACTTTGTGGACCACTGCATTGAGATTTTA
AGCCATGACAAAGATTACAAC------AAGGTTAAGCTGTATGAGCATGCTGTTGCTCAT
---------TCTGGATTG------CCTGACAATGCCAGACGA------------------
------------
>mc3
ATG---ACAAGTGTTGCACAGGAAAAGGGTGTGATT------------AAACCAGAC---
------------ATGAAGATGAAGCTGCGTATGGAAGGTGCTGTAAACGGGCACAAGTTC
GTGATTGAAGGAGATGGAAAAGGGAAGCCTTTCGACGGAACACAGACT---ATGGACCTT
ACAGTCATA------GAAGGCGCACCATTGCCTTTCGCTTACGATATCTTGACAACAGTA
TTCGATTACGGCAACAGGGTATTCGCCAAATACCCAGAAGACATAGCA------GATTAT
TTCAAGCAGACGTTT---------CCTGAGGGGTACTTCTGGGAACGAAGCATGACATAC
GAAGACCAGGGCATTTGCATCGCCACAAACGACATAACAATG---ATGAAAGGCGTCGAC
------GACTGTTTTGTCTATAAAATTCGATTTGATGGTGTGAACTTTCCTGCCAATGGT
CCAGTTATG---CAGAGGAAGACGCTGAAATGGGAGCCATCC---ACTGAGATAATGTAT
GTG------CGTGATGGAGTGCTGAAGGGTGATGTTAACATGGCTCTGTTGCTTGAAGGA
GGT------GGCCATTACCGATGTGACTTCAAAACTACTTACAAAGCTAAGAAG------
---GTTGTC------CGGTTGCCAGACTATCACTTTGTGGACCATCGCATTGAGATTGTG
AGCCACGACAAAGATTACAAC------AAGGTTAAGCTGCACGAGCATGCCGAAGCTCGT
---------CATGGACTG------TCAAGGAAGGCCAAG---------------------
------------
>scubGFP
ATG------------CAGCGTGCTGGGATGAAGGTT------------AAGGAACAT---
------------ATGAAGATCAAACTGCGTATGGGAGGTACTGTAAACGGAAAGCATTTC
GCGGTTAATGGGACAGGAGACGGCTACCCTTATCAGGGAAAACAGATT---TTGAAACTT
ATCGTCGAA------GGCAGCGAACCTCTGCCTTTCGCTTTTGATATCTTGTCAGCAGCA
TTCCAGTATGGCAACAGGGCATTCACCGAATACCCAACAGAGATAGCA------GACTAT
TTCAAGCAGTCGTTT---GAGTTTGGCGAGGGGTTCTCCTGGGAACGAAGTTTCACTTTC
GAAGATGGGGCCATTTGCGTCGCCACCAACGATATAACGATG------GTTGGT------
------GGTGAGTTTCAGTATGATATTCGATTTGATGGTCTGAACTTCCCCGAAGATGGT
CCAGTGATG---CAAAAGAAAACCGTAAAATGGGAGCCATCC---ACTGAGATAATGTAT
ATG------CAAAATGGAGTGCTGAAGGGTGAGGTTAACATGGCTCTGTTGCTTCAAGAC
AAA------AGCCATTACCGTTGCGACCTCAAAACTACTTACAAAGCTAAGAAT------
---AATGTGCCG---CATCCTCCAGGCTACCACTATGTGGATCACTGCATTGAAATACTC
GAAGAACGTAAGGATCAC------------GTTAAGCTGCGGGAGCATGCTAAAGCTCGT
---------TCTAGCCTG---TCACCTACCAGTGCAAAAGAACGAAAGGCT---------
------------
>rfloRFP
ATG------------------------AGTGCACTC------------AAAGAGGAA---
------------ATGAAAATCAAGCTTACATTGGTGGGCGTTGTTAACGGGCACCCATTC
AAGATCATTGGGGACGGAAAAGGCAAACCCTATGAGGGATCGCAGGAA---TTAACCCTT
GCCGTGGTG------GAAGGAGGGCCTCTGCCTTTCTCTTATGATATCCTGACAACGATA
GTTCACTATGGCAACAGGGCATTTGTGAACTACCCAAAGGACATACCA------GATATT
TTCAAGCAGACCTGCTCTGGTCCTGGTGCTGGATATTCCTGGCAAAGGACCATGAGTTTT
GAAGACGGAGGCGTTTGCACTGCTACGAGCCATATCAGGGTG------GATGGC------
------GACACTTTCAATTATGACATTCACTTCATGGGAGCGGATTTCCCTCTTAATGGT
CCAGTGATG---CAGAAAAGAACAGTGAAATGGGAGCCATCC---ACTGAGATAATGTTT
CAA------TGTGATGGATTGCTGAGGGGTGATGTTGCCATGTCTCTGTTGCTGAAAGGA
GGC------GGCCATTACCGATGTGACTTTAAAACTATTTATAAACCCAAGAAG------
---AATGTC------AAGATGCCAGGTTACCATTTTGTGGACCACTGCATTGAGATAACG
AGTCAACAGGACGATTACAAC------GTGGTTGAGCTGTACGAGGGTGCTGTAGCCCAC
------TACTCTCCTCTGCAGAAACCATGCCAAGCAAAGGCA------------------
------------
>rfloGFP
ATG------------------------AGTGCACTC------------AAAGAGGAA---
------------ATGAAAATCAAGCTTAAAATGGTGGGCGTTGTTAACGGGCAGTCATTT
CAGATCGATGGGGAAGGAAAAGGCAAACCTTACGAGGGATCACAGAAA---TTAACCCTT
GAAGTGGTG------GAAGGAGGGCCTCTGCTCTTCTCTTATGATATCCTGACAACGATA
TTTCAGTATGGCAACAGGGCATTCGTGAACTACCCAAAGGACATACCA------GATATT
TTCAAGCAGACCTGCTCTGGTCCTGATGGTGGATTTTCCTGGCAAAGGACCATGACTTAT
GAAGACGGAGGGGTTTGCACTGCTTCAAACCACATCAGCGTG------GACGGC------
------GACACTTTTTATTATGTGATAAGATTTAATGGAGAGAATTTTCCTCCAAATGGT
CCAGTAATG---CAGAAAAGAACAGTGAAATGGGAGCCATCC---ACTGAGATAATGTTT
GAA------CGTGATGGATTGCTGAGGGGTGACATTGCCATGTCTCTGTTGCTGAAAGGA
GGC------GGCCATTACCGATGTGACTTTAAAACTATTTATACACCCAAGAGG------
---AAGGTC------AACATGCCAGGTTACCATTTTGTGGACCACTGCATTGAGATACAG
AAGCACGACAAGGATTACAAC------ATGGCTGTGCTCTCTGAGGATGCTGTAGCCCAC
------AACTCTCCTCTGGAGAAAAAAAGCCAAGCAAAGGCG------------------
------------
>scubRFP
ATG------------------------TCTGCCATCAAGACTGTGGTAAAGCAATTC---
------------ATGAAGATCAAGATGTCTTTGGAAGGCACTGTAAACGGGCACTACTTC
AAGATTGTAGGAGAGGGTGATGGCACTCCTTTTGAGGGAAAACAGACT---TTACACCTC
AAGGTCAAA------GAGGGCGCACCTCTGCCTTTTGCCTACGATATCCTGACAACAGCT
CTTCATTACGGAAACAGGGTATTCGTCGAATACCCAGAAAACATCCCA------GACTAT
TTCAAGCAGTCGTTC---------CCTAAGGGATATTCATGGGAAAGAAGCCTAACTTTC
GAAGACGGGGGAATTTGCATCGCCAGAAGCGACATCAAAATG------GTTGGC------
------GACACTTTCCATAACGAGGTTCAATTTTACGGGGTAAACTTTCCCGCCAATGGT
CCTGTTATG---CAGAGGCACACGGTGAAATGGGAGCCATCC---ACTGAGAAGATTTAT
GTG------CGTGATGGAGTGTTGACGGGTGATATTACCATGGCTCTGTTGCTTAAAGGA
GGT------ACCCATTACCGATGTGACTTCAGAACTACTTATAAAGCTAAGGAGAAG---
---GGTCCC------AAGTTCCCAGGCTATCACCTTGTCGATCATTGTATTGAGATTACA
AGCCATGACAAAGATTACAAC------GTGGTTGAGCTGTATGAGCATGCCGTCGCTCAT
---------TCTGGATTG------CCGGACAGTGCCAATCGA------------------
------------
>dendRFP
ATG------------------------AATCTGATT------------AAAGAAGAT---
------------ATGAGGGTTAAGGTGCATATGGAAGGGAATGTAAACGGGCATGCTTTT
GTGATTGAAGGGGAAGGAAAAGGAAGGCCCTACGAAGGGACACAGACC---TTGAACCTG
ACAGTGAAA------GAAGGCGCGCCTCTCCCATTTTCTTACGACATCTTGACAACAGCA
TTGCACTACGGAAACAGAGTATTCACTGAATACCCAGCAGATATCACG------GATTAT
TTCAAGCAATCATTT---------CCTGAAGGATATTCCTGGGAAAGAACCATGACTTAT
GAAGACAAGGGCATTTGTACCATCAGAAGCGACATAAGCTTG------GAAGGT------
------GACTGCTTTTTCCAAAACATTCGTTTTAATGGGATGAACTTTCCCCCAAATGGT
CCAGTTATG---CAGAAGAAAACTTTGAAGTGGGAACCATCC---ACAGAGAAGCTGCAC
GTG------CGTGATGGGTTGCTTGTCGGTAATATTAACATGGCTCTGCTGCTTGAAGGA
GGT------GGACATTACCTGTGTGACTTCAAAACTACTTACAAAGCGAAGAAG------
---GTTGTT------CAGTTGCCAGATTATCATTTTGTGGACCATCGCATTGAGATCTTG
AGTAATGACAGCGATTACAAC------AAAGTGAAGCTGTACGAGCATGGGGTTGCTCGC
------TATTCTCCGTTG------CCCAAGTCAGGCCTGGTAGAGGTTCAAGGGAAAGCC
ATAATGACTGCA
>mc5
ATG------------------------AGTGTGATT------------AAATCAGTC---
------------ATGAAAATCAAGCTGCATATGGACGGCATTGTAAACGGGCACAAGTTC
ATGATTACAGGAGAAGGTGAAGGCAAGCCTTTCGAGGGAACACACACT---ATAATACTT
AAAGTCAAA------GAAGGCGGACCTCTGCCTTTCGCTTACGACATCTTGACAACAGCA
TTTCAGTACGGCAACAGGGTATTCACCAAATACCCAAAAGACATACCA------GACTAT
TTCAAGCAGTCGTTT---------CCTGAGGGGTATTCCTGGGAAAGAAGCATGACTTTC
GAAGACCAGGGCGTTTGCACCGTCACAAGCGACATAAAGTTG------GAAGGC------
------GACTGTTTTTTCTACGAAATTCGATTTTATGGTGTGAACTTTCCCTCCAGTGGT
CCAGTTATG---CAGAAGAAGACGCTGAAATGGGAGCCATCC---ACTGAGAATATGTAC
GTG------CGTGATGGAGTGCTACTGGGGGATGTTAGCAGGACGCTGTTGCTTGAAGGG
GAT------AAACATCACCGATGTAACTTCAGAAGTACTTACAGGGCAAAGAAG------
---GGTGTC------GTGTTGCCAGAATATCACTTTGTGGACCACCGAATTGAAATTCTG
AGCCATGACAAAGATTACAAC------ACCGTTGAGGTGTATGAGAATGCCGTTGCTCGC
------CCTTCTATGCTG------CCGAGTAAGGCC------------------------
------------
>clavCFP
ATG------------------------GGTGTGATT------------AAACCAGAC---
------------ATGAAGATTAAGCTGAAGATGGAAGGAAATGTAAACGGGCATGCTTTT
GTGATCGAAGGAGAAGGAGAAGGAAAGCCTTACGATGGGACACACACT---TTAAACCTG
GAAGTGAAG------GAAGGTGCGCCTCTGCCTTTTTCTTACGATATCTTGTCAAACGCG
TTCCAGTACGGAAACAGAGCATTGACAAAATACCCAGACGATATAGCA------GACTAT
TTCAAGCAGTCGTTT---------CCCGAGGGATATTCCTGGGAAAGAACCATGACTTTT
GAAGACAAAGGCATTGTCAAAGTGAAAAGTGACATAAGCATG------GAGGAA------
------GACTCCTTTATCTATGAAATTCGTTTTGATGGGATGAACTTTCCTCCCAATGGT
CCGGTTATG---CAGAAAAAAACTTTGAAGTGGGAACCATCC---ACTGAGATTATGTAC
GTG------CGTGATGGAGTGCTGGTCGGAGATATTAGCCATTCTCTGTTGCTGGAGGGA
GGT------GGCCATTACCGATGTGACTTCAAAAGTATTTACAAAGCAAAAAAA------
---GTTGTC------AAATTGCCAGACTATCACTTTGTGGACCATCGCATTGAGATCTTG
AACCATGACAAGGATTACAAC------AAAGTAACGCTGTATGAGAATGCAGTTGCTCGC
------TATTCTTTGCTG------CCAAGTCAGGCC------------------------
------------
>Kaede
ATG------------------------AGTCTGATT------------AAACCAGAA---
------------ATGAAGATCAAGCTGCTTATGGAAGGCAATGTAAACGGGCACCAGTTT
GTTATTGAGGGAGATGGAAAAGGCCATCCTTTTGAGGGAAAACAGAGT---ATGGACCTT
GTAGTCAAA------GAAGGCGCACCTCTCCCTTTTGCCTACGATATCTTGACAACAGCA
TTCCATTATGGTAACAGGGTTTTTGCTAAATACCCAGACCATATACCA------GACTAC
TTCAAGCAGTCGTTT---------CCCAAAGGGTTTTCTTGGGAGCGAAGCCTGATGTTC
GAGGACGGGGGCGTTTGCATCGCTACAAATGACATAACACTG------AAAGGA------
------GACACTTTTTTTAACAAAGTTCGATTTGATGGCGTAAACTTTCCCCCAAATGGT
CCTGTTATG---CAGAAGAAGACTCTGAAATGGGAGGCATCC---ACTGAGAAAATGTAT
TTG------CGTGATGGAGTGTTGACGGGCGATATTACCATGGCTCTGCTGCTTAAAGGA
GAT------GTCCATTACCGATGTGACTTCAGAACTACTTACAAATCTAGGCAGGAG---
---GGTGTC------AAGTTGCCAGGATATCACTTTGTCGATCACTGCATCAGCATATTG
AGGCATGACAAAGACTACAAC------GAGGTTAAGCTGTATGAGCATGCTGTTGCCCAT
---------TCTGGATTG------CCGGACAACGTCAAG---------------------
------------
>G1_1
ATG------------------------AGTGTGATT------------AAATCAGTC---
------------ATGAAGATCAAGCTGCGTATGGAAGGCAGTGTAAACGGGCACAACTTC
GTAATTGTTGGAGAAGGAGAAGGCAAGCCTTATGAGGGAACACAGAGT---ATGGACCTT
ACAGTCAAG------GAAGGCGCACCTCTGCCCTTCGCCTACGATATCATGACAACAGTA
TTCCATTACGGCAATAGGGTATTCGCAAAATACCCAAAACATATCCCA------GACTAT
TTCAAGCAGATGTTT---------CCTGAGGGGTATTCCTGGGAACGAAGCATGAATTTC
GAAGACGGGGGCATTTGCACCGCCAGGAACGAGATAACAATG------GAAGGC------
------GACTGTTTTTTCAATAAAGTTCGATTTGATGGTGTGAACTTCCCCCCCAATGGT
CCAGTCATG---CAGAAGAAGACGCTGAAATGGGAGCCATCC---ACTGAAAAAATGTAT
GTG------CGTGATGGAGTGCTGACGGGTGACATCAACATGGCTTTGTTGCTTGAAGGA
GGT------GGCCATTACCGATGTGACTCCAGAACTACTTACAGAGCTAAGAAGAAG---
---GGTGTC------AAGTTACCAGATTATCACTTTGTGGATCACTCCATTGAGATTTTG
CGCCATGACAAAGAATACACT------GAGGTTAAGCTGTATGAGCATGCCGAAGCTCAT
---------ACTGGGCTG------CCGAGGCTGGCAAAG---------------------
------------
>G5_1
ATG------------------------AGTGTGATT------------AAGTCAGTT---
------------ATGAAAATCAAGCTGCGTATGGACGGCATTGTAAACGGGCACAAGTTC
ATGATTACAGGAGAAGGTGAAGGCAAGCCTTTCGAGGGAACACACACT---ATAATACTT
AAAGTCAAA------GAAGGCGGACCTCTGCCTTTCGCTTACGACATCTTGACAACAGCA
TTTCAGTACGGCAACAGGGTATTCACCAAATACCCAAAAGACATGCCA------GACTAT
TTCAAGCAATCGTTT---------CCTGAGGGGTATTCCTGGGAAAGAAGCATGACTTTC
GAAGACCAGGGCGTTTGCACCGTCACAAGCGACATAAAGTTG------GAAGGC------
------GACTGTTTTTTCTACGAAATTCGATTTTATGGTGTGAACTTTCCCTCCAGTGGT
CCAGTTATG---CAGAAGAAGACGCTGAAATGGGAGCCATCC---ACTGAGAATATGTAC
GTG------CGTGATGGAGTGCTACTGGGGGATGTTAGCAGGACGCTGTTGCTTGAAGGG
GAT------AAACATCACCGATGTAACTTCAGAAGTACTTACAGGGCAAAGAAG------
---GGTGTC------GTGTTGCCAGAATATCACTTTGTGGACCACCGAATTGAAATTCTG
AGCCATGACAAAGATTACAAC------ACCGTTGAGGTGTATGAGAATGCCGTTGCTCGT
------CCTTCTATGCTG------CCGATTAAGGCC------------------------
------------
>G4
ATG------------------------AGTGTGATA------------AAGCCAGAC---
------------ATGAAGATCAAGCTGCGTATGGAAGGTGCTGTAAACGGGCACAAGTTC
GTGATTGAAGGAGACGGAAAAGGCAAGCCTTTCGAGGGAAAACAGACT---ATGGACCTT
ACAGTCATA------GAAGGCGCACCTTTGCCTTTCGCTTACGATATCTTGACAACAGTA
TTCGATTACGGCAACAGGGTATTCGCCAAATACCCAAAAGACATACCA------GACTAT
TTCAAGCAGACGTTT---------CCGGAGGGGTACTCCTGGGAACGAAGCATGACATAC
GAAGACCAGGGCATTTGCATCGCCACAAACGACATAACAATG---ATGAAAGGCGTCGAC
------GACTGTTTTGTCTATAAAATTCGATTTGATGGTGTGAACTTTCCTGCCAATGGT
CCAGTTATG---CAGAGGAAGACGCTAAAATGGGAGCCATCC---ACTGAAAAAATGTAT
GTG------CGTGATGGGGTACTGAAGGGTGATGTTAACATGGCTCTGTTGCTTGAAGGA
GGT------GGCCATTACCGATGTGACTTCAAAACTACTTACAAAGCTAAGAAA------
---GTTGTC------CAGTTGCCAGACTATCATTTTGTGGACCATCGCATTGAGATTGTG
AGCCACGACAAAGATTACAAC------AAGGTTAAGCTGTATGAGCATGCCGAAGCTCAT
---------TCTGGGCTG------CCGAGGCTGGCCAAG---------------------
------------
>R1_2
ATG------------------------AGTGTGATT------------AAATCAGTC---
------------ATGAAGATCAAGCTGCGTATGGAAGGCAGGGTAAACGGGCACAACTTC
CTAATTGTTGGAGAAGGAGAAGGCAAGCCTTATGAGGGAACACAGAGT---ATGGACCTT
ACAGTCAAA------GAAGGCGCACCTCTGCCTTTCGCCTACGATATCATGACAACAGTA
TTCCATTACGGCAATAGGGTATTCGCAAAATACCCAAAACATATCCCA------GACTAT
TTCAAGCAGATGTTT---------CCTGAGGGGTATTTCTGGGAACGAAGCATGAATTTC
GAAGACGGGGGCATTTGCACCGCCAGGAACGAGATAACAATG------GAAGGC------
------GACTGTTTTTTCAATAAAGTTCGATTTGATGGTGTGAACTTCCCCCCCAATGGT
CCAGTCATG---CAGAAGAAGACGCTGAAATGGGAGCCATCC---ACTGAGAAAATGTAT
GTG------CGTGATGGAGTGCTGACGGGTGATATCAACATGGCTCTGTTGCTTGAAGGA
GGT------GGCCATTACCGATGTGACTTCAGAACTACTTACAGAGCTAAGAAGAAG---
---GGTGTC------GAGCTGCCAGACTATCACTTTGTGGATCACTGCATTGAGATTTTG
AGCCATGACAAAGACTACAAC------AAGGTTAAGCTGTATGAGCATGCCGAGGCTCAT
---------TCTGGGCTG------CCGAGGGTGGCAAAG---------------------
------------
>G5_2
ATG------------------------AGTGTGATT------------AAGTCAGAC---
------------ATGAAGATCAAGCTGCCTATGGAAGGCACTGTAAACGGGCACAAGTTT
GTCATCACAGGAGAAGGAGAAGGCAAGCCTTTCCAGGGAACACACACT---ATAACCCTT
AAAGTCAAA------GAAGGGGGACCTCTGCCTTTCCCTTACGACATCTTGACAACAGCA
TTCCAGTACGGCAACAGGGTATTCACCAAATACCCAAGAGACATACCA------GACTAT
TTCAAGCAGTCGTTT---------CCTGAGGGGTATTCCTGGGAAAGAAGCATGACTTTC
GAAGACCAGGGCATTTGCACCGTCACAAGCGACATAAAGTTG------GAAGGC------
------GACTGTTTTTTCTACGAAATTCGATTTTATGGTGTGAACTTTCCCTCCAATGGT
CCAGTTATG---CAGAAGAAGACGCTGAAATGGGAGCCATCC---ACTGAGAATATGTAC
GTG------CGTGATGGAGTGCTACTGGGGGATGTTAACAGGACTCTGTTGCTTGAAGGA
GAT------AAACATCACCGATGTAACTTCAGAAGTACTTACAGGGCGAAGAAG------
---GGTGTC------GTGTTGCCAGAATATCACTTTGTGGACCACCGAATTGAAATTCTG
AGCCATGACAAAGATTACAAC------ACCGTTGAGGTGTATGAGAATGCCGTTGCTCGC
------CCTTCTATGCTG------CCGAGTAAGGCC------------------------
------------
>R5
ATG------------------------AGTGTGATT------------AAGTCAGAT---
------------ATGAAGATCAAGCTGCGGATGGAAGGCACTGTAAACGGGGACAAGTTT
GTCATCACAGGAGAAGGAGAAGGCAAGCCTTTCGAGGGAACACACCCT---ATAATACTT
AAAGTCAAA------GAAGGCGGACCTCTGCCTTTCGCTTACGACATCTTGACAACAGCA
TTCCAGTACGGCAACAGGGTATTCACCAAATACCCAAGAGACATACCA------GACTAT
TTCAAGCAGTCGTTT---------CCTGAGGGGTATTCCTGGGAAAGAAGCATGACTTTC
GAAGACCAGGGCATTTGCACCGTCACAAGCGACATAAAGTTG------GAAGGC------
------GACTGTTTTTTCTACGAAATTCGATTTTATGGTGTGAACTTTCCCTCCAGTGGT
CCAGTTATG---CAGAAGAAGACGCTGAAATGGGAGCCATCC---ACTGAGAATATGTAC
GTG------CGTGATGGAGTGCTACTGGGGGATGTTAACAGGACTCTGTTGCTTGAAGGA
GAT------AAACATCACCGATGTAACTTCAGAAGTACTTACAGGGCGAAGAAG------
---GGTGTC------GTGTTGCCAGAATATCACTTTGTGGACCACCGAATTGAAATTCTG
AGCCATGACAAAGATTACAAC------ACCGTTGAGGTGTATGAGAATGCCGTTGCTCGC
------CCTTCTATGCTG------CCGATTCAGGCC------------------------
------------
>G1_2
ATG------------------------AGTGTGATT------------AAATCAGTC---
------------ATGAAGATCAAGCTGCGTATGGAAGGCGCTGTAAACGGGCACAACTTC
ACGATTGTTGGAGAAGGAGAAGGCAAGCCTTACGAGGGAACACAGAGT---ATGGACCTT
ACAGTCGTA------GAAGGCGGACCTCTGCCTTTCGCTTACGATATCTTGACAACAGTA
TTCAATTACGGCAACAGGGTATTCGCCAAATACCCAAAAGACATACCA------GACTAT
TTCAAGCAGACGTTT---------CCTGAGGGGTATTCCTGGGAACGAAGCATGACGTAC
GAAGACGGGGGCATTTGCACTGCTACAAACGCCATAAAAATG------GAAGGC------
------GACTGTTTTATCTATAAAATTCGATTTGATGGTGTGAACTTTCCCCACAAAAGT
CCAGTTATG---CAGAAGAAAACGCTGAAATGGGAGCCATCC---ACTGAGAAAATGTAT
GTG------CGTGATGGAGTGCTGAAGGGTGATATTAGCATGGCTCTGTTGCTTGAAGGA
GGT------GGCCATTACCGCTGTGACTTCAAAACTACTTACAAAGCTAAGAAGGAG---
---GGTGTC------GAGTTGCCGGACTATCACTTTGTTGACCACCGCATTGAAATTTTG
CGCCATGACAAAGATTACACT------GAGGTTAAACTGTGTGAGCATGCCGAAGCTCAT
---------TCTGGGCTG------CCGAGGCTGGCAAAG---------------------
------------
>mc1
ATG------------------------AGTGTGATT------------AAATCAGTC---
------------ATGAAGATCAAGCTGCGTATGGAAGGCAGTGTAAACGGGCACAACTTC
GTAATTGTTGGAGAAGGAGAAGGCAAGCCTTATGAGGGAACACAGAGT---ATGGACCTT
ACAGTCAAA------GAAGGCGCACCTCTGCCTTTCGCCTACGATATCATGACAACAGTA
TTCCATTACGGCAATAGGGTATTCGCAAAATACCCAAAACATATCCCA------GACTAT
TTCAAGCAGATGTTT---------CCTGAGGGGTATTCCTGGGAACGAAGCATGAATTTC
GAAGACGGGGGCATTTGCACCGCCAGGAACGAGATAACAATG------GAAGGC------
------GACTGTTTTTTCAATAAAGTTCGATTTGATGGTGTGAACTTCCCCCCCAATGGT
CCAGTCATG---CAGAAGAAGACGCTGAAATGGGAGCCATCC---ACTGAAAAAATGTAT
GTG------CGTGATGGAGTGCTGACGGGTGATATCAACATGGCTTTGTTGCTTGAAGGA
GGT------GGCCATTACCGATGTGACTTCAGAACTACTTACAGAGCTAAGAAGAAG---
---GGTGTC------AAGTTACCAGATTATCACTTTGTGGATCACTCCATTGAGATTTTG
CGCCATGACAAAGAATACACT------GAGGTTAAGCTGTATGAGCATGCCGAAGCTCAT
---------TCTGGGCTG------CCGAGGGTGGCAAAG---------------------
------------
>KO
ATG------------------------AGTGTGATT------------AAACCAGAG---
------------ATGAAGATGAAGTACTTCATGGACGGATCCGTCAATGGGCATGAGTTC
ACAGTTGAAGGTGAAGGCACAGGCAAACCTTACGAGGGACATCAAGAG---ATGACACTA
CGCGTCACAATGGCCAAGGGCGGGCCAATGCCTTTCTCGTTTGACTTAGTGTCACACACG
TTCTGTTACGGCCACAGACCTTTTACTAAATATCCAGAAGAGATACCA------GACTAT
TTCAAACAAGCATTT---------CCTGAAGGCCTGTCATGGGAAAGGTCGTTGCAGTTC
GAAGATGGTGGGTTTGCTGCAGTCAGTGCGCATATAAGCCTT------AGAGGA------
------AACTGCTTCGAGCACAAATCCAAATTTGTTGGGGTTAACTTTCCTGCCGATGGT
CCTGTGATG---CAAAACCAAAGTTCTGATTGGGAGCCATCA---ACCGAGAAAATTACT
ACC------TGCGACGGAGTTCTGAAGGGTGATGTTACGATGTTCCTAAAGCTTGCGGGA
GGC------GGCAATCACAAATGCCAATTCAAGACTACTTACAAGGCGGCAAAA------
---AAGATTCTT---AAAATGCCACAAAGCCATTTCATCGGGCATCGCCTCGTCAGGAAA
ACCGAA---------GGCAAC------ATTACTGAGCTGGTAGAAGATGCAGTAGCTCAT
------TGC---------------------------------------------------
------------
>rmueGFP
ATG------------------AGTAAACAAATATTG------------AAGAACACTTGT
TTACAAGAAGTAATGTCGTATAAAGTAAATCTGGAAGGAATTGTAAACAACCATGTTTTT
ACAATGGAGGGTTGCGGCAAAGGGAATATTTTATTCGGCAATCAACTG---GTTCAGATT
CGTGTCACG------AAAGGGGCCCCACTGCCTTTTGCATTTGATATTGTGTCACCAGCT
TTTCAATATGGCAACCGTACTTTCACGAAATATCCGAATGATATATCA------GATTAT
TTTATACAATCATTT---------CCAGCAGGATTTATGTATGAACGAACATTACGTTAC
GAAGATGGCGGACTTGTTGAAATTCGTTCAGATATAAATTTA------ATAGAA------
------GACAAGTTCGTCTACAGAGTGGAATACAAAGGTAGTAACTTCCCAGATGATGGT
CCCGTCATG---CAGAAGACTATCTTAGGAATAGAGCCTTCA---TTTGAAGCCATGTAC
ATG------AATAATGGCGTCTTGGTCGGCGAAGTAATTCTTGTCTATAAACTAAACTCT
GGG------AAATATTATTCATGTCACATGAAAACATTAATGAAGTCGAAAGGT------
---GTAGTAAAG---GAGTTTCCTTCGTATCATTTTATTCAACATCGTTTGGAAAAGACT
TACGTAGAAGACGGGGGG---------TTCGTTGAACAGCATGAGACTGCTATTGCTCAA
------ATGACATCTATAGGAAAACCACTAGGATCCTTACACGAATGGGTT---------
------------
>rrenGFP
ATG---------------------------GATCTC------------GCAAAACTTGGT
TTGAAGGAAGTGATGCCTACTAAAATCAACTTAGAAGGACTGGTTGGCGACCACGCTTTC
TCAATGGAAGGAGTTGGCGAAGGCAACATATTGGAAGGAACTCAAGAG---GTGAAGATA
TCGGTAACA------AAAGGCGCACCACTCCCATTCGCATTTGATATCGTATCTGTGGCT
TTTTCATATGGGAACAGAGCTTATACCGGTTACCCAGAAGAAATTTCC------GACTAC
TTCCTCCAGTCGTTT---------CCAGAAGGCTTTACTTACGAGAGAAACATTCGTTAT
CAAGATGGAGGAACTGCAATTGTTAAATCTGATATAAGCTTG------GAAGAT------
------GGTAAATTCATAGTGAATGTAGACTTCAAAGCGAAGGATCTACGTCGCATGGGA
CCAGTCATG---CAGCAAGACATCGTGGGTATGCAGCCATCG---TATGAGTCAATGTAC
ACC------AATGTCACTTCAGTTATAGGGGAATGTATAATAGCATTCAAACTTCAAACT
GGC------AAGCATTTCACTTACCACATGAGGACAGTTTACAAATCAAAGAAG------
---CCAGTGGAA---ACTATGCCATTGTATCATTTCATCCAGCATCGCCTCGTTAAGACC
AATGTGGACACAGCCAGTGGT------TACGTTGTGCAACACGAGACAGCAATTGCAGCG
------CATTCTACAATCAAAAAAATTGAAGGCTCTTTACCA------------------
------------
>ptilGFP
ATG------------------AACCGCAACGTATTA------------AAGAACACTGGA
CTGAAAGAGATTATGTCGGCAAAAGCTAGCGTTGAAGGAATCGTGAACAATCACGTTTTT
TCCATGGAAGGATTTGGAAAAGGCAATGTATTATTTGGAAACCAATTG---ATGCAAATC
CGGGTTACA------AAGGGAGGTCCGTTGCCATTCGCTTTCGATATTGTTTCCATAGCT
TTCCAATACGGGAATCGCACTTTCACGAAATACCCAGACGACATTGCG------GACTAC
TTTGTTCAATCATTC---------CCGGCTGGATTTTTCTACGAAAGAAATCTACGCTTT
GAAGATGGCGCCATTGTTGACATTCGTTCAGATATAAGTTTA------GAAGAT------
------GATAAGTTCCACTACAAAGTGGAGTATAGAGGCAACGGTTTCCCTAGTAACGGA
CCCGTGATG---CAAAAAGCCATCCTCGGCATGGAGCCATCG---TTTGAGGTGGTCTAC
ATG------AACAGCGGCGTTCTGGTGGGCGAAGTAGATCTCGTTTACAAACTCGAGTCA
GGG------AACTATTACTCGTGCCACATGAAAACGTTTTACAGATCCAAAGGT------
---GGAGTGAAA---GAATTCCCGGAATATCACTTTATCCATCATCGTCTGGAGAAAACC
TACGTGGAAGAAGGAAGC---------TTCGTGGAACAACACGAGACGGCCATTGCACAA
------CTGACCACAATTGGAAAACCTCTGGGCTCCCTTCATGAATGGGTG---------
------------
>cmFP512
ATG------------------------TCTCAGTTA---------GATAATAAT------
------------TTATCTGTGTCAGTTTACATGAAAGGAAATGTCAACAATCATGAGTTT
GAGTACGACGGAATAGGTGGTGGTGACCCTAATTCAGGTCAATTTTCC---TTAAAGACG
AAGTTACGT------GGTGGAAAACCCCTACCTTTTTCCTATGATATCATCACCATGGGA
TTTCAGTATGGTTTCCGTGCCTTTACAAAATACCCTGAGGGTATTGCT------GACTAT
TTCAAGGGGTCTTTT---------CCCGAAGCATTCCAGTGGAACAGACGAATTGAGTTT
GAAGATGGAGGAGTAATTAATATGAGCAGTGATATCACATAT------AAAGAC------
------AAAGTTCTGCATGGAGATGTTTGGGCTCTTGGAGTGAATTTCCCACCCAATGGA
CCAGTGATG---AAGAATGAGATTGTGATGGAGGAACCGGCT---GAAGAAACATTGACT
GCA------AAAAACGGGGTTCTTGTTGGCTTTTGTCCCAAAGCCTACTTACTTAAAGAT
GGT------TCCTATTACTATGGACACATGACAACGTTTTACAGATCCAAGAAG------
---TCTGGCCAG---CCTCTTCCTGGATTTCACTTTATAAAGCATCGTCTTGTCAAGACC
AAAGTGGAACCTGGATTTAAG------ATGGTTGAACAGGCTGAATATGCTACTGCTCAT
------GTCTGTGATCTT------CCCAAGCCTAAC------------------------
------------
>ceriantRFP
ATG---------------------------AACCTG---------AGCAAAAAC------
------------GTGAGCGTGAGCGTGTATATGAAGGGGAACGTCAACAATCATGAGTTT
GAGTACGACGGGGAAGGTGGTGGTGATCCTTATACAGGTAAATATTCC---ATGAAGATG
ACGCTACGT------GGTCAAAATTGCCTACCCTTTTCCTATGATATCATTACCACGGCA
TTTCAGTATGGTTTCCGCGTATTTACAAAATACCCTGAGGGAATTGTT------GACTAT
TTTAAGGATTCGCTT---------CCCGACGCATTCCAGTGGAACAGACGAATTGTGTTT
GAAGATGGTGGAGTACTAAACATGAGCAGTGATATCACATAT------AAAGAT------
------AATGTTCTGCATGGTGACGTCTGGGCTGTCGGAGTGAACTTCCCGCCGAATGGG
CCAGTGATG---AAGAATGAAATTGTGATGGAGGAACCGACT---GAAGAAACATTTACT
CCA------AAAAACGGGGTTCTTGTTGGCTTTTGTCCCAAAGCGTACTTACTTAAAGAT
GGT------TCCTATTACTATGGAAATATGACAACATTTTACAGATCCAAGAAA------
---TCTGGCCAG---GCACCTCCTGGGTATCACTTTGTTAAGCATCGTCTCGTCAAGACC
AATGTGGGACATGGATTTAAG------ACGGTTGAGCAGACTGAATATGCCACTGCTCAT
------GTCAGTGATCTT------CCCAAG------------------------------
------------
>afraGFP
ATG------------------------AGTGTGATT---------GTAAAGGAA------
------------ATGATGACTAAGCTACACATGGAAGGTACTGTTAACGGGCACGCCTTT
ACAATTGAAGGCAAAGGAAAAGGCGATCCTTACAATGGAGTGCAGTCT---ATGAACCTT
GACGTCAAA------GGCGGTGCGCCTTTGCCGTTCTCTTTCGATCTCTTGACGCCAGCA
TTCATGTACGGCAACAGAGTGTTCACGAAGTATCCAGAAGACATACCA------GACTTT
TTCAAGCAGGTGTTT---------CCTGAAGGGTACCACTGGGAAAGAAGTATTACCTTT
GAAGATCAGGCCGTTTGTACGGCAACCAGCCACATAAGGCTGGACCAGAAAGAG------
------ATGTGTTTTATCTATGACGTCCGTTTTCACGGTGTGAACTTTCCCGCCAATGGC
CCAATCATG---CAGAAGAAGATACTGGGATGGGAGCCATCC---ACTGAGAAAATGTAT
GCA------CGTGATGGGGTGCTGAAGGGTGATGTTAATATGACTCTTCGTGTTGAAGGA
GGT------GGCCATTACCGAGCTGACTTCAGAACTACTTACAAAGCAAAGAAG------
---CCAGTC------AACCTGCCAGGCTATCACTTCATAGACCACCGCATTGAGATTACC
AAGCACAGCAAAGATTACACC------AATGTTGCTTTGTATGAGGCAGCAGTTGCTCGT
------CATTCTCCGCTG------CCTAAGGTTGCT------------------------
------------
>gdjiCP
ATG------------------------AGTGTGATC---------GCTAAACAA------
------------ATGACCTACAAGGTTTATATGTCAGGCACGGTCAATGGACACTACTTT
GAGGTCCAAGGCGATGGAAAAGGAAAGCCTTACGAGGGGGAGCAGACA---GTAAAGCTG
ACTGTCACC------AAGGGTGGACCTCTGCCATTTGCTTGGGATATTTTATCACCACAG
GCTCAGTACGGAAGCATACCATTCACCAAGTACCCTGAAGACATCCCT------GACTAT
GTAAAGCAGTCATTC---------CCTGAGGGATATACATGGGAGAGGATCATGAACTTT
GAAGATGGTGCAGTGTGTACTGTCAGCAATGATTCCAGCATC------CAAGGC------
------AACTGTTTCATCTACAATGTCAAGTTCTCTGGTTTGAACTTTCCTCCCAGTGGA
CCAGTCATG---CAGAAGAAGACACAGGGCTGGGAACCCAAC---ACTGAGCGTCTCCTT
GCA------CGAGATGGAATGCTGATAGGAAACAACTTTATGGCTCTGAAGTTGGAAGGA
GGT------GGTCACTATTTGTGTGAATTCAAATCTACCTACAAGGCAAAGAAG------
---CCTGTG------AAGATGCCAGGGTATCACTTTGTTGACCGCAAACTGGATGTAACC
AATCACAACCAGGATTACACT------TCCGTTGAGCAGTGTGAAATTTCCATTGCACGC
------AAACCTGTGGTCGCC---------------------------------------
------------
>meffCP
ATG------------------------AGTGTGATC---------GCTAAACAA------
------------ATGACCTACAAGGTTTATATGTCAGGCACGGTCAATGGACACTACTTT
GAGGTCGAAGGCGATGGAAAAGGAAAGCCTTACGAGGGGGAGCAGACG---GTAAAGCTC
ACTGTCACC------AAGGGTGGACCTCTGCCATTTGCTTGGGATATTTTATCACCACTG
TCTCAATACGGAAGCATACCATTCACCAAGTACCCTGAAGACATCCCT------GATTAT
GTAAAGCAGTCATTC---------CCTGAGGGATATACATGGGAGAGGATCATGAACTTT
GAAGATGGTGCAGTGTGTACTGTCAGCAATGATTCCAGCATC------CAAGGC------
------AACTGTTTCATCTACAATGTCAAAATCTCTGGTGTGAACTTTCCTCCCAATGGA
CCTGTTATG---CAGAAGAAGACACAGGGCTGGGAACCCAAC---ACTGAGCGTCTCTTT
GCA------CGAGATGGAATGCTGATAGGAAACAACTTTATGGCTCTGAAGTTGGAAGGA
GGT------GGTTACTATTTGTGTGAATTCAAATCTACTTACAAGGCAAAGAAG------
---CCTGTG------AGGATGCCAGGGTATCACTATGTTGACCGCAAACTGGATGTAACC
AGTCACAACAAGGATTACACA------TTTGTTGAGCAGTGTGAAATATCCATTGCACGC
------CACTCTTTGCTCGGT---------------------------------------
------------
>stylCP
ATG------------------------AGTGTGATC---------GCTAAACAA------
------------ATGACCTACAAGGTTTATATGTCAGGCACGGTCAATGGACACTACTTT
GAGGTCCAAGGCGATGGAAAAGGAAAGCCTTACGAGGGGGAGCAGACA---GTAAGGCTC
ACTGTCACC------AAGGGTGGGCCTCTGCCATTTGCATGGGATATTTTATCACCACTG
TCTCAGTACGGAAGCATACCTTTCACCAAGTACCCTGAAGACATCCCT------GATTAT
GTAAAGCAGTCATTC---------CCTGAGGGATATACATGGGAGAGGATCATGAACTTT
GAAGATGGTGCAGTGTGTACTGTCAGCAAYGATTCCAGCATC------CAAGGC------
------AACTGTTTCATCTACARTGTCAAAATCTCTGGGTTGAACTTTCCTCCCAATGGA
CCTGTTATG---CAGAAGAAGACACAGGGCTGGGAACCCAAC---ACTGAGCGTCTCTTT
GCA------CGAGATGGAATGCTGATAGGAAACAACTTTATGGCTCTGAAGTTGGAAGGA
GGT------GGTCACTATTTGTGTGAATTCAAATCTACTTACAAGGCAAAGAAG------
---CCTGTG------AGGATGCCAGGGTATCACTATGTTGACCGCAAACTGGATGTAACC
AGTCACAACAGGGATTACACA------TCTGTTGAGCAGTGTGAAATATCCATAGCACGC
------CACTCTTTGCTCGGT---------------------------------------
------------
>gtenCP
ATG------------------------AGTGTGATC---------GCTAAACAA------
------------ATGACCTACAAGGTTTATATGTCAGGCACGGTCAATGGACACTACTTT
GAGGTCCAAGGCGATGGAAAAGGAAAGCCTTACGAGGGGGAGCAGACG---GTAAAGCTC
ACTGTCACC------AAGGGTGGACCTCTGCCATTTGCTTGGGATATTTTATCACCACAG
TCTCAGTACGGAAGCATACCATTCACCAAGTACCCTGAAGACATCCCT------GACTAT
GTAAAGCAGTCATTC---------CCTGAGGGATATACATGGGAGAGGATCATGAACTTT
GAAGATGGTGCAGTGTGTACTGTCAGCAATGATTCCAGCATC------CAAGGC------
------AACTGTTTCATCTACAATGTCAAGTTCTCTGGTTTGAACTTTCCTCCCAATGGA
CCTGTTATG---CAGAAGAAGACACAGGGCTGGGAACCCAAC---ACTGAGCGTCTCTTT
GCA------CGAGATGGAATGCTGATAGGAAACAACTTTATGGCTCTGAAGTTGGAAGGA
GGT------GGTCACTATTTGTGTGAATTCAAATCTACTTACAAGGCAAAGAAG------
---CCTGTG------AAGATGCCAGGGTATCACTATGTTGACCGCAAACTGGATGTAACC
AATCACAACATAGATTACACT------TCCGTTGAGCAGTGTGAAATTTCCATTGCA---
------CGCAAACCTGTGGTCGCC------------------------------------
------------
>ahyaCP
ATG------------------------AGTGTGATC---------GCTACACAA------
------------ATGACCTACAAGGTTTATATGTCAGGCACGGTCAATGGACACTACTTT
GAGGTCGAAGGCGATGGAAAAGGAAAGCCTTACGAGGGGGAGCAAACG---GTAAGGCTG
ACTGTCACC------AAGGGCGGACCTCTGCCATTTGCTTGGGATATTTTATCACCACAG
TCACAGTACGGAAGCATACCATTCACCAAGTACCCTGAAGACATCCCT------GACTAT
GTGAAGCAGTCATTC---------CCGGAGGGATATACATGGGAGAGGATCATGAACTTT
GAAGATGGTGCAGTGTGTACTGTCAGCAATGATTCCAGCATC------CAAGGC------
------AACTGTTTCATCTACCATGTCAAGTTCTCTGGTTTGAACTTTCCTCCCAATGGA
CCTGTTATG---CAGAAGAAGACACAGGGCTGGGAACCCAAC---ACTGAGCGTCTCTTT
GCA------CGAGATGGAGTTCTGATAGGAAACAACTTTATGGCCCTGAAGTTAGAAGGA
GGT------GGTCACTATTTGTGTGAATTCAAATCTACTTACAAGGCAAAGAAG------
---CCTGTG------AAGATGCCTGGGTATCACTTTGTTGACCGCAAACTGGATGTAACC
AATCACAACAAGGATTACACT------TCTGTTGAGCAGCGTGAAATTTCCATTGCACGC
------AAACCTGTGGTCGCC---------------------------------------
------------
>amilCP
ATG------------------------AGTGTGATC---------GCTAAACAA------
------------ATGACCTACAAGGTTTATATGTCAGGCACGGTCAATGGACACTACTTT
GAGGTCGAAGGCGATGGAAAAGGAAAGCCTTACGAGGGGGAGCAGACG---GTAAAGCTC
ACTGTCACC------AAGGGCGGACCTCTGCCATTTGCTTGGGATATTTTATCACCACAG
TGTCAGTACGGAAGCATACCATTCACCAAGTACCCTGAAGACATCCCT------GACTAT
GTAAAGCAGTCATTC---------CCGGAGGGCTATACATGGGAGAGGATCATGAACTTT
GAAGATGGTGCAGTGTGTACTGTCAGCAATGATTCCAGCATC------CAAGGC------
------AACTGTTTCATCTACCATGTCAAGTTCTCTGGTTTGAACTTTCCTCCCAATGGA
CCTGTCATG---CAGAAGAAGACACAGGGCTGGGAACCCAAC---ACTGAGCGTCTCTTT
GCA------CGAGATGGAATGCTGCTAGGAAACAACTTTATGGCTCTGAAGTTAGAAGGA
GGC------GGTCACTATTTGTGTGAATTCAAAACTACTTACAAGGCAAAGAAG------
---CCTGTG------AAGATGCCAGGGTATCACTATGTTGACCGCAAACTGGATGTAACC
AATCACAACAAGGATTACACT------TCGGTTGAGCAGTGTGAAATTTCCATTGCACGC
------AAACCTGTGGTCGCC---------------------------------------
------------
>aaculCP
ATG------------------------AGTGTGATC---------GCTAAACAA------
------------ATGACCTACAAGGTTTATATGTCAGGCACGGTCAATGGACATTACTTT
GAGGTCGAAGGCGATGGAAAAGGAAAGCCTTACGAGGGGGAGCAGACG---GTGAAGCTC
ACTGTCACC------AAGGGAGGACCTCTGCCATTTGCTTGGGATATTTTATCACCACAG
TCACAGTACGGAAGCATACCATTCACCAAATACCCTGACGACATCCCT------GACTAT
GTAAAGCAGTCATTC---------CCGGAGGGATATACATGGGAGAGGATCATGAACTTT
GAAGATGGTGCAGTGTGTACTGTCAGCAATGATTCCAGCATC------CAAGGC------
------AACTGTTTCATCTACAATGTCAAGTTCTCTGGTTTGAACTTTCCTCCCAATGGA
CCGGTTATG---CAGAAGAAGACACAGGGCTGGGAACCCAAC---ACTGAGCGTCTCTTT
GCA------CGAGATGGAATGCTGATAGGAAACAACTTTATGGCTCTGAAGTTAGAAGGA
GGT------GGTCACTATTTGTGTGAATTCAAATCTACTTACAAGGCAAAGAAG------
---CCTGTG------AGGATGCCAGGGTATCACTATGTTGACCGCAAACTGGATGTAACC
AATCACAACAGGGATTACACT------TCCGTTGAGCAGTGTGAAATTTCCATTGCACGC
------AAACCTGTGGTCGCC---------------------------------------
------------
>atenCP
ATG------------------------AGTGTGATC---------GCTAAACAA------
------------ATGACCTACAAGGTTTATATGTCAGGCACGGTCAATGGACACTACTTT
GAGGTCGAAGGCGATGGAAAAGGAAAGCCTTACGAGGGGGAGCAGACG---GTAAAGCTC
ACTGTCACC------AAGGGCGGACCTCTGCCATTTGCTTGGGATATTTTATCACCACAG
TTTCAGTACGGAAGCATACCATTCACCAAGTACCCTGAAGACATCCCT------GACTAT
GTAAAGCAGTCATTC---------CCAGAGGGATATACATGGGAGAGGATCATGAACTTT
GAAGATGATGCAGTGTGTACTGTCAGCAATGATTCCAGCATC------CAAGGC------
------AACTGTTTCATCTACCATGTGAAGTTCTCTGGTGTGAACTTTCCTCCCAATGGA
CCTGTTATG---CAGAAGAAGACACAGGGCTGGGAACCCAAC---ACTGAGCGTCTCTTT
GCA------CGAGATGGAATGCTGATAGGAAACAACTTTATGGCTCTGAAGTTGGAAGGA
GGT------GGTCACTATTTGTGTGAATTCAAATCTACTTACAAGGCAAAGAAG------
---CCTGTG------AGGATGCCAGGGTATCACTATGTTGACCGCAAACTGGATGTAACC
AATCACAACAAGGATTACACT------TCCGTTGAGCAGTGTGAAATTTCCATCGCACGC
------AAACCTCTGGTCGCC---------------------------------------
------------
>Keima
ATG---------------------GTGAGTGTGATC---------GCTAAACAA------
------------ATGACCTACAAGGTTTATATGTCAGGCACGGTCAATGGACACTACTTT
GAGGTCGAAGGCGATGGAAAAGGAAAGCCTTACGAGGGAGAGCAGACA---GTAAAGCTC
ACTGTCACC------AAGGGTGGACCTCTGCCATTTGCTTGGGATATTTTATCACCACTG
TTTCAGTACGGAAGCATACCATTCACCAAGTACCCTGAAGACATCCCT------GATTAT
GTAAAGCAGTCATTC---------CCTGAGGGATATACATGGGAGAGGACCATGAACTTT
GAAGATGGTGCAGTGTGTACTGTCAGCAATGATTCCAGCATC------CAAGGC------
------AACTGTTTCATCTACAATGTCAAAATCTCTGGTGTGAACTTTCCTCCCAATGGA
CCTGTTATG---CAGAAGAAGACACAGGGCTGGGAACCCAGC---ACTGAGCGTCTCTTT
GCA------CGAGATGGAATGCTGATAGGAAACGATTATATGGCTCTGAAGTTGGAAGGA
GGT------GGTCACTATTTGTGTGAATTCAAATCTACTTACAAGGCAAAGAAG------
---CCTGTG------AGGATGCCAGGGTATCACTATGTTGACCGCAAACTGGATGTAACC
AGTCACAACAGGGATTACACA------TCTGTTGAGCAGTGTGAAATAGCCATTGCACGC
------CACTCTTTGCTCGGT---------------------------------------
------------
>DsRed
ATGAGG------------TCTTCCAAGAATGTTATC------------AAGGAGTTC---
------------ATGAGGTTTAAGGTTCGCATGGAAGGAACGGTCAATGGGCACGAGTTT
GAAATAGAAGGCGAAGGAGAGGGGAGGCCATACGAAGGCCACAATACC---GTAAAGCTT
AAGGTAACC------AAGGGGGGACCTTTGCCATTTGCTTGGGATATTTTGTCACCACAA
TTTCAGTATGGAAGCAAGGTATATGTCAAGCACCCTGCCGACATACCA------GACTAT
AAAAAGCTGTCATTT---------CCTGAAGGATTTAAATGGGAAAGGGTCATGAACTTT
GAAGACGGTGGCGTCGTTACTGTAACCCAGGATTCCAGTTTG------CAGGAT------
------GGCTGTTTCATCTACAAGGTCAAGTTCATTGGCGTGAACTTTCCTTCCGATGGA
CCTGTTATG---CAAAAGAAGACAATGGGCTGGGAAGCCAGC---ACTGAGCGTTTGTAT
CCT------CGTGATGGCGTGTTGAAAGGAGAGATTCATAAGGCTCTGAAGCTGAAAGAC
GGT------GGTCATTACCTAGTTGAATTCAAAAGTATTTACATGGCAAAGAAG------
---CCTGTG------CAGCTACCAGGGTACTACTATGTTGACTCCAAACTGGATATAACA
AGCCACAACGAAGACTATACA------ATCGTTGAGCAGTATGAAAGAACCGAGGGACGC
------CACCATCTGTTCCTT---------------------------------------
------------
>dis2RFP
ATG------------AGTTGTTCCAAGAATGTGATC------------AAGGAGTTC---
------------ATGAGGTTCAAGGTTCGTATGGAAGGAACGGTCAATGGGCACGAGTTT
GAAATAAAAGGCGAAGGTGAAGGGAGGCCTTACGAAGGTCACTGTTCC---GTAAAGCTT
ATGGTAACC------AAGGGTGGACCTTTGCCATTTGCTTTTGATATTTTGTCACCACAA
TTTCAGTATGGAAGCAAGGTATATGTCAAACACCCTGCCGACATACCA------GACTAT
AAAAAGCTGTCATTT---------CCTGAGGGATTTAAATGGGAAAGGGTCATGAACTTT
GAAGACGGTGGCGTGGTTACTGTATCCCAAGATTCCAGTTTG------AAAGAC------
------GGCTGTTTCATCTACGAGGTCAAGTTCATTGGGGTGAACTTTCCTTCTGATGGA
CCTGTTATG---CAGAGGAGGACACGGGGCTGGGAAGCCAGC---TCTGAGCGTTTGTAT
CCT------CGTGATGGGGTGCTGAAAGGAGACATCCATATGGCTCTGAGGCTGGAAGGA
GGC------GGCCATTACCTCGTTGAATTCAAAAGTATTTACATGGTAAAGAAGCCT---
---TCAGTG------CAGTTGCCAGGCTACTATTATGTTGACTCCAAACTGGATATGACG
AGCCACAACGAAGATTACACA------GTCGTTGAGCAGTATGAAAAAACCCAGGGACGC
------CACCATCCGTTCATTAAGCCTCTGCAG---------------------------
------------
>dstrCFP
ATG------------AGTTGTTCCAAGAGTGTGATC------------AAGGAAGAA---
------------ATGTTGATCGATCTTCATCTGGAAGGAACGTTCAATGGGCACTACTTT
GAAATAAAAGGCAAAGGAAAAGGACAGCCTAATGAAGGCACCAATACC---GTCACGCTC
GAGGTTACC------AAGGGTGGACCTCTGCCATTTGGTTGGCATATTTTGTGCCCACAA
TTTCAGTATGGAAACAAGGCATTTGTCCACCACCCTGACAACATACAT------GATTAT
CTAAAGCTGTCATTT---------CCGGAGGGATATACATGGGAACGGTCCATGCACTTT
GAAGACGGTGGCTTGTGTTGTATCACCAATGATATCAGTTTG------ACAGGC------
------AACTGTTTCTACTACGACATCAAGTTCACTGGCTTGAACTTTCCTCCAAATGGA
CCCGTTGTG---CAGAAGAAGACAACTGGCTGGGAACCGAGC---ACTGAGCGTTTGTAT
CCT------CGTGATGGTGTGTTGATAGGAGACATCCATCATGCTCTGACAGTTGAAGGA
GGT------GGTCATTACGCATGTGACATTAAAACTGTTTACAGGGCCAAGAAGGCC---
---GCCTTG------AAGATGCCAGGGTATCACTATGTTGACACCAAACTGGTTATATGG
AACAACGACAAAGAATTCATG------AAAGTTGAGGAGCATGAAATCGCCGTTGCACGC
------CACCATCCGTTCTATGAGCCAAAGAAGGATAAG---------------------
------------
>amajCFP
ATG------------------------GCTCTTTCA------------AACAAGTTTATC
GGAGATGAC---ATGAAAATGACCTACCATATGGATGGCTGTGTCAATGGGCATTACTTT
ACCGTCAAAGGTGAAGGCAACGGGAAGCCATACGAAGGGACGCAGACT---TCGACTTTT
AAAGTCACCATGGCCAACGGTGGGCCCCTTGCATTCTCCTTTGACATACTATCTACAGTG
TTCAAATATGGAAATCGATGCTTTACTGCGTATCCTACCAGTATGCCC------GACTAT
TTCAAACAAGCATTT---------CCTGACGGAATGTCATATGAAAGGACTTTTACCTAT
GAAGATGGAGGAGTTGCTACAGCCAGTTGGGAAATAAGCCTT------AAAGGC------
------AACTGCTTTGAGCACAAATCCACGTTTCATGGAGTGAACTTTCCTGCTGATGGA
CCTGTGATG---GCGAAGAAGACAACTGGTTGGGACCCATCT---TTTGAGAAAATGACT
GTC------TGCGATGGAATATTGAAGGGTGATGTCACCGCGTTCCTCATGCTGCAAGGA
GGT------GGCAATTACAGATGCCAATTCCACACTTCTTACAAGACAAAAAAA------
---CCGGTG------ACGATGCCACCAAACCATGTGGTGGAACATCGCATTGCGAGGACC
GACCTTGACAAAGGTGGCAAC------AGTGTTCAGCTGACGGAGCACGCTGTTGCACAT
------ATAACCTCTGTTGTCCCTTTC---------------------------------
------------
>zoanYFP
ATG------------------------GCTCATTCA------------AAGCACGGTCTA
AAAGAAGAA---ATGACAATGAAATACCACATGGAAGGGTGCGTCAACGGACATAAATTT
GTGATCACGGGCGAAGGCATTGGATATCCGTTCAAAGGGAAACAGACT---ATTAATCTG
TGTGTGATC------GAAGGGGGACCATTGCCATTTTCCGAAGACATATTGTCAGCTGGC
TTTAAGTACGGAGACAGGATTTTCACTGAATATCCTCAAGACATAGTA------GACTAT
TTCAAGAACTCGTGT---------CCTGCTGGATATACATGGGGCAGGTCTTTTCTCTTT
GAGGATGGAGCAGTCTGCATATGCAATGTAGATATAACAGTGAGTGTCAAAGAA------
------AACTGCATTTATCATAAGAGCATATTTAATGGAATGAATTTTCCTGCTGATGGA
CCTGTGATG---AAAAAGATGACAACTAACTGGGAAGCATCC---TGCGAGAAGATCATG
CCAGTACCTAAGCAGGGGATACTGAAAGGGGATGTCTCCATGTACCTCCTTCTGAAGGAT
GGT------GGGCGTTACCGGTGCCAGTTCGACACAGTTTACAAAGCAAAGTCTGTG---
---CCAAGT------AAGATGCCGGAGTGGCACTTCATCCAGCATAAGCTCCTCCGTGAA
GACCGCAGCGATGCTAAGAATCAG---AAGTGGCAGCTGACAGAGCATGCTATTGCATTC
------CCTTCTGCCTTGGCC---------------------------------------
------------
>zoanGFP
ATG------------------------GCTCAGTCA------------AAGCACGGTCTA
ACAAAAGAA---ATGACAATGAAATACCGTATGGAAGGGTGCGTCGATGGACATAAATTT
GTGATCACGGGAGAGGGCATTGGATATCCGTTCAAAGGGAAACAGGCT---ATTAATCTG
TGTGTGGTC------GAAGGTGGACCATTGCCATTTGCCGAAGACATATTGTCAGCTGCC
TTTAACTACGGAAACAGGGTTTTCACTGAATATCCTCAAGACATAGTT------GACTAT
TTCAAGAACTCGTGT---------CCTGCTGGATATACATGGGACAGGTCTTTTCTCTTT
GAGGATGGAGCAGTTTGCATATGTAATGCAGATATAACAGTGAGTGTTGAAGAA------
------AACTGCATGTATCATGAGTCCAAATTTTATGGAGTGAATTTTCCTGCTGATGGA
CCTGTGATG---AAAAAGATGACAGATAACTGGGAGCCATCC---TGCGAGAAGATCATA
CCAGTACCTAAGCAGGGGATATTGAAAGGGGATGTCTCCATGTACCTCCTTCTGAAGGAT
GGT------GGGCGTTTACGGTGCCAATTCGACACAGTTTACAAAGCAAAGTCTGTG---
---CCAAGA------AAGATGCCGGACTGGCACTTCATCCAGCATAAGCTCACCCGTGAA
GACCGCAGCGATGCTAAGAATCAG---AAATGGCATCTGACAGAACATGCTATTGCATCC
------GGATCTGCATTGCCC---------------------------------------
------------
>zoan2RFP
ATG------------------------GCCCATTCA------------AAGCACGGACTA
ACAGATGAC---ATGACAATGCATTTCCGTATGGAAGGGTGCGTCGATGGACATAAGTTT
GTAATCGAGGGCAACGGCAATGGAAATCCTTTCAAAGGGAAACAGTTT---ATTAATCTG
TGTGTGATT------GAAGGAGGACCACTGCCATTCTCCGAAGACATATTGTCTGCTGCG
TTTGACTACGGAAACAGGCTCTTCACTGAATATCCTGAAGGCATAGTT------GACTAT
TTCAAGAACTCGTGT---------CCTGCTGGATATACGTGGCACAGGTCTTTTCGCTTT
GAAGATGGAGCAGTTTGCATATGCAGTGCAGATATAACAGTAAATGTTAGGGAA------
------AACTGCATTTATCATGAGTCCACGTTTTATGGAGTGAACTTTCCTGCTGATGGA
CCTGTGATG---AAAAAGATGACAACTAATTGGGAACCGTCC---TGCGAGAAAATCATA
CCAATAAATAGTCAGAAGATATTAAAAGGGGATGTCTCCATGTACCTCCTTCTGAAGGAT
GGT------GGGCGTTACCGCTGCCAGTTTGACACAATTTACAAAGCAAAGACTGAG---
---CCAAAA------GAAATGCCGGACTGGCACTTCATCCAGCATAAGCTCAACCGTGAA
GACCGCAGCGATGCTAAGAATCAG---AAATGGCAACTGATAGAACATGCTATTGCATCC
------CGATCTGCTTTACCC---------------------------------------
------------
>amilGFP
ATG------------------------TCTTATTCA------------AAGCAAGGCATC
GTACAAGAA---ATGAAGACGAAATACCATATGGAAGGCAGTGTCAATGGCCATGAATTC
ACGATCGAAGGTGTAGGAACTGGGTACCCTTACGAAGGGAAACAGATG---TCCGAATTA
GTGATCATCAAGCCTGCGGGAAAACCCCTTCCATTCTCCTTTGACATACTGTCATCAGTC
TTTCAATATGGAAACAGGTGCTTCACAAAGTACCCTGCAGACATGCCT------GACTAT
TTCAAGCAAGCATTC---------CCAGATGGAATGTCATATGAAAGGTCATTTCTATTT
GAGGATGGAGCAGTTGCTACAGCCAGCTGGAACATTCGTCTC------GAAGGA------
------AATTGCTTCATCCACAAATCCATCTTTCATGGCGTAAACTTTCCCGCTGATGGA
CCCGTAATG---AAAAAGAAGACAATTGACTGGGATAAGTCC---TTCGAAAAAATGACT
GTG------TCTAAAGAGGTGCTAAGAGGTGACGTGACTATGTTTCTTATGCTCGAAGGA
GGT------GGTTCTCACAGATGCCAATTTCACTCCACTTACAAAACAGAGAAG------
---CCGGTC------ACACTGCCCCCGAATCATGTCGTAGAACATCAAATTGTGAGGACC
GACCTTGGCCAAAGTGCAAAAGGC---TTTACAGTCAAGCTGGAAGCACATGCTGCGGCT
CAT---GTTAACCCTTTGAAGGTTAAA---------------------------------
------------
>anobGFP
ATG------------------------TCTTATTCA------------AAGCAAGGCATC
GCACAAGAA---ATGAAGACGAAATACCATATGGAAGGCAGTGTCAATGGCCATGAATTC
ACGATCGAAGGTGTAGGGACTGGGTACCCTTACGAAGGGAAACAGATG---TCCGAATTA
GTGATCATCAAGCCTGCGGGAAAACCCCTTCCATTCTCCTTTGACATACTGTCATCAGTC
TTTCAGTATGGAAACAGGTGCTTCACAAAATACCCTGCAGACATGCCT------GACTAT
TTCAAGCAAGCATTT---------CCAGATGGAATGTCATATGAAAGGTCATTTCTATTT
GAGGATGGAGCAGTTGCTACAGCCAGCTGGAAAATTCGTCTC------GAAGGA------
------AATTGCTTCATCCACAATTCCATCTTTAATGGCGTAAACTTTCCCGCTGATGGA
CCCGTAATG---GAAAAGAAGACAATTGGCTGGGATAAGTCC---TTCGAAAAAATGACT
GTG------TCTAAAGAGGTGCTAAGAGGTGATGTGACTATGTTTCTTATGCTCGAAGGA
GGT------GGTTCTCACAGATGCCAGTTTCACTCCACTTACAAAACAGAGAAG------
---CCGGTC------ACACTGCCCCCGAATCATGTCGTAGAACATCAAATTGTGAGGACC
GACCTTGGCCAAAGTGCAAAAGGC---TTTACAGTCAAGCTGGAAGCACATGCTGCGGCT
CAT---GTTAACCCTTTGAAGGTTAAA---------------------------------
------------
>aacuGFP2
ATG------------------------TCTTATTCA------------AAGCAGGGCATC
GTACAAGAA---ATGAAGACGAAATACCGTATGGAAGGCAGTGTCAATGGCCATGAATTC
ACGATCGAAGGTGTAGGAACTGGGTACCCTTACGAAGGGAAACAGATG---TCCGAATTA
GTGATCATCAAGCCTAAGGGAAAGCCCCTTCCATTCTCCTTTGACATACTGTCATCAGTC
TTTCAATATGGAAACAGGTGCTTCACAAAGTACCCTGCAGACATGCCT------GACTAT
TTCAAGCAAGCATTC---------CCAGATGGAATGTCATATGAAAGGTCATTTCTATTT
GAGGATGGAGCAGTTGCTACAGCCAGCTGGAACATTCGTCTC------GAAGGA------
------AATTGCTTCATCCACAATTCCATCTTTCATGGCGTAAACTTTCCCGCTGATGGA
CCCGTAATG---AAAAAGAAGACAATTGGCTGGGATAAGTCC---TTCGAAAAAATGACT
GTG------TCTAAAGAGGTGTTAAGAGGTGATGTGACTATGTTTCTTATGCTCGAAGGA
GGT------GGTTACCACAGATGCCAGTTTCACTCCACTTACAAAACAGAGAAG------
---CCGGTC------GAACTGCCCCCGAATCATGTCGTAGAACATCAAATTGTGAGGACC
GACCTTGGCCAAAGTGCAAAAGGC---TTCACAGTCAAGCTGGAAGCACATGCTGCGGCT
CAT---GTTAACCCTTTGAAGGTTCAA---------------------------------
------------
>anobCFP
ATG------------------------TCTTATTCA------------AAGCAAGGCATC
GCACAAGTA---ATGAAGACGAAATACCATATGGAAGGCAGTGTCAATGGCCATGAATTC
ACGATCGAAGGTGTAGGAACTGGAAACCCTTACGAAGGCACACAGATG---TCCGAATTA
GTGATCACCAAGCCTGCAGGAAAACCCCTTCCATTCTCCTTTGACATTCTGTCAACAGTC
TTTCAATATGGAAACAGGTGCTTCACAAAGTACCCTGAAGGAATGACT------GACTAT
TTCAAGCAAGCATTC---------CCAGATGGAATGTCATATGAAAGGTCATTTCTATAT
GAGGATGGAGGAGTTGCTACAGCCGGCTGGAACATTGGTCTT------GAGAGA------
------GATTGCTTCATCCACAAATCCATCTATCATGGCGTTAACTTTCCCGCTGATGGA
CCCGTAATG---AAAAAGAAGACCATTGGCTGGGATAAAGCC---TTCGAAAAAATGACT
GTG------TCCAAAGACGTGTTAAGAGGTGATGTGACTGGGTTTCTTATGCTCGAAGGA
GGT------GGTTACCACAGCTGCCAGTTTCACTCCACTTACAAACCAGAAAAG------
---CCGGCT------GCACTGCCCCCGAATCATGTCGTAGAACATCACATTGTGAGGACT
GACCTTGGCCAAAGTGCAAAAGGC---TTCACAGTCAAGCTGGAAGAACATGCTGCGGCT
CAT---GTTAACCCTTTGAAGGTTCAA---------------------------------
------------
>anobCFP2
ATG------------------------TCTTATTCA------------AAGCAAGGCATC
GCACAAGTA---ATGAAGACGAAATACCATATGGAAGGCAGTGTCAATGGCCATGAATTC
ACGATCGAAGGTGTAGGAACTGGAAACCCTTACGAAGGCACACAGATG---TCCGAATTA
GTGATCACCAAGCCTGCAGGAAAACCCCTTCCATTCTCCTTTGACATTCTGTCAACAGTC
TTTCAATATGGAAACAGGTGCTTCACAAAGTACCCTGAAGGAATGACT------GACTAT
TTCAAGCAAGCATTC---------CCAGATGGAATGTCATATGAAAGGTCATTTCTATAT
GAGGATGGAGGAGTTGCTACAGCCAGCTGGAACATTCGTCTT------GAGAGA------
------GATTGCTTCATCCACAAATCCATCTATCATGGCGTTAACTTTCCCGCTGATGGA
CCCGTAATG---AAAAAGAAGACCATTGGCTGGGATAAAGCC---TTCGAAAAAATGACT
GTG------TCCAAAGACGTGTTAAGAGGTGATGTGACTGAGTTTCTTATGCTCGAAGGA
GGT------GGTTACCACAGCTGCCAGTTTCACTCCACTTACAAACCAGAAAAG------
---CCGGCT------GCACTGCCCCCGAATCATGTCGTAGAACATCACATTGTGAGGACT
GACCTTGGCCAAAGTGCAAAAGGC---TTCACAGTCAAGCTGGAAGAACATGCTGCGGCT
CAT---GTTAACCCTTTGAAGGTTCAA---------------------------------
------------
>amilCFP
ATG------------------------TCTTATTCA------------AAGCAAGGCATC
GCACAAGTA---ATGAAGACGAAATACCATATGGAAGGCAGTGTCAATGGCCATGAATTC
ACGATCGAAGGTGTAGGAACTGGAAACCCTTACGAAGGCACACAGATG---TCCGAATTA
GTGATCACCAAGCCTGCAGGAAAACCCCTTCCATTCTCCTTTGACATTCTGTCAACAGTC
TTTCAGTATGGAAACAGGTGCTTCACAAAGTACCCTGAAGGAATGACT------GACTAT
TTCAAGCAAGCATTC---------CCAGATGGAATGTCATTTGAAAGGTCATTTCTATAT
GAGGATGGAGGAGTTGCTACAGCCAGCTGGAACATTCGTCTT------GAGAGA------
------GATTGCTTCATCCACAAATCCATCTATCATGGCGTTAACTTTCCCGCTGATGGA
CCCGTAATG---AAAAAGAAGACCATTGGCTGGGATAAAGCC---TTCGAAAAAATGACT
GTG------TCCAAAGACGTTTTAAGAGGTGATGTGACTGAGTTTCTTATGCTCGAAGGA
GGT------GGTTACCACAGCTGCCAGTTTCACTCCACTTACAAACCAGAGAAG------
---CCGGTT------ACACTGCCCCCGAATCATGTCGTGGAACATCACATTGTGAGGACT
GACCTTGGCCAAACTGCAAAAGGC---TTCACAGTCAAGCTGGAAGAACATGCTGCGGCT
CAT---GTTAACCCTTTGAAGGTTCAA---------------------------------
------------
>aeurGFP
ATG------------------------TCTTATTCA------------AAGCAAGGCATC
GTACAAGAA---ATGAAGACGAAATACCACATGGAAGGCAGTGTCAATGGCCATGAATTC
ACGATCGAAGGTGTAGCAACTGGGTACCCTTACGAAGGGAAACAGATG---TCCGAATTA
GTGATCATCAAGCCTAAGGGAAAGCCCCTTCCATTCTCCTTTGACATACTGTCATCAGTC
TTTCAATATGGAAACAGGTGCTTCACAAAGTACCCTGCAGACATACCT------GACTAT
TTCAAGCAAGCATTC---------CCAGATGGAATGTCATATGAAAGGTCATTTCTATTT
GAGGATGGAGCAGTTGCTACAGCCAGCTGGAACATTCGTCTC------GAAGGA------
------AATTGCTTCATCCACAATTCCATCTTTCATGGCGTTAACTTTCCCGCTGATGGA
CCTGTCATG---AAAAAGCAGACAATTGGCTGGGATAAGTCC---TTCGAAAAAaTGACT
GTG------TCTAAAGAGGTGTTAAGAGGTGATGTGACTATGTTTCTTATGCTCGAAGGA
GGT------GGTTACCACAGATGCCAGTTTCACTCCACTTACAAAACAGAGAAG------
---CCGGTC------ACGCTGCCCCCGAATCATGTCGTAGAACATCAAATTGTGAGGACC
GACCTTGGCCAAAGTGCAAAAGGCTTCACAGTCAAGCTGGAAGCACTTGCTGCGGCTCAT
------GTTAACCCTTTGAAGGTTCAA---------------------------------
------------
>eforCP/RFP
aTG------------------------AGTGTGATT------------AAACAAGTA---
------------ATGAAGACCAAGTTGCACTTGGAGGGAACTGTTAACGGACATGACTTT
ACTATTGAGGGTAAAGGAGAAGGCAAACCTTACGAAGGATTGCAGCAT---ATGAAAATG
ACGGTCACC------AAAGGTGCGCCTCTGCCGTTTTCCGTTCACATTCTGACACCTAGC
CATATGTACGGAAGCAAACCGTTTAACAAGTATCCCGCGGACATCCCT------GACTAC
CACAAGCAGTCTTTC---------CCCGAAGGCATGTCTTGGGAGAGGAGTATGATTTTT
GAAGATGGAGGCGTATGCACTGCCAGCAATCATTCCAGCATAAACTTGCAAGAA------
------AACTGTTTCATCTATGATGTGAAATTTCACGGCGTGAACCTTCCTCCTGATGGT
CCTGTTATG---CAAAAGACCATTGCGGGATGGGAGCCGTCT---GTGGAGACACTGTAC
GTG------CGAGACGGGATGCTGAAAAGTGACACTGCAATGGTTTTTAAGCTGAAGGGA
GGC------GGTCATCACCGAGTTGATTTCAAGACTACTTACAAGGCAAAGAAA------
---CCTGTC------AAGTTGCCAGAGTTCCACTTTGTGGAGCATCGCCTGGAACTGACA
AAACACGACAAGGATTTCACA------ACTTGGGACCAGCAGGAGGCAGCCGAGGGTCAT
------TTTTCTCCGCTG------CCTAAAGCTTTGCCA---------------------
------------
>aacuGFP1
ATG------------------------TCTCTTTCA------------AAGCATGGCATC
ACACAAGAA---ATGCCGACGAAATACCATATGAAAGGCAGTGTCAATGGCCATGAATTC
GAGATCGAAGGTGTAGGAACTGGACACCCTTACGAAGGGACACACATG---GCCGAATTA
GTGATCATAAAGCCTGCGGGAAAACCCCTTCCATTCTCCTTTGACATACTGTCAACAGTC
ATTCAATACGGAAACAGATGCTTCACTAAGTACCCTGCAGACCTGCCT------GACTAT
TTCAAGCAAGCATAC---------CCAGGTGGAATGTCATATGAAAGGTCATTTGTGTAT
CAGGATGGAGGAATTGCTACAGCGAGCTGGAACGTTGGTCTC------GAGGGA------
------AATTGCTTCATCCACAAATCCACCTATCTTGGTGTAAACTTTCCTGCTGATGGA
CCCGTAATG---ACAAAGAAGACAATTGGCTGGGATAAAGCC---TTTGAAAAAATGACT
GGG------TTCAATGAGGTGTTAAGAGGTGATGTGACTGAGTTTCTTATGCTCGAAGGA
GGT------GGTTACCATTCATGCCAGTTTCACTCCACTTACAAACCAGAGAAG------
---CCGGTC------GAACTGCCCCCGAATCATGTCATAGAACATCACATTGTGAGGACC
GACCTTGGCAAGACTGCAAAAGGC---TTCATGGTCAAGCTGGTACAACATGCTGCGGCT
---------CATGTTAAC------CCTTTGAAGGTTCAA---------------------
------------
>meleRFP
ATG------------------------AATGTGATT------------AAACCAGAC---
------------ATGAAGCTCAAGCTGCGCATGGAAGGCACGGTAAATGGGCACTACTTC
GTGATTGAAGGAGATGGTAAAGGCAGGCCTTTTGAGGGAAAACAGAGT---ATGGACTTA
GATGTAAAA------GAGGGCGGACCACTGCCTTTCGCCTATGATATCTTAACAACAGCA
TTCCATTATGGCAACAGGGTTTTCGCAGAATACCCAGATCATATACCA------GACTAT
TTCAAACAGTCATTT---------CCTGGAGGGTATTCCTGGGAACGAAGCCTCACGTTT
GAAGACGGGGGCATTTGCATCGCCAGAAACGACATAAAAATG------GTAGGC------
------GACACTTTCTATAATACAGTTCGATTTGATGGTGTTAACTTTCCCCCCAATGGT
CCAGTGATG---CAAAGGAGGACCCAGAAATGGGAGCCATCC---ACCGAGAAAATATAT
GTG------CGTGATGGAGTGTTGACGGGTGACATTACCATGGCTCTGTTGCTTGAAGGA
GGT------GTCCATTACCGATGTGACTTCAGAACTACTTACAAAGCTAAGGAGAAG---
---GGCGTC------CAGTTGCCAGGCTATCACTTTGTAGATCACTGTATAGAAATTTTA
AGTCATGACAAAGATTATAAC------AAGGTTAAACTGTACGAGCATGCCGTAGCTCAT
---------TCTGGATTG------CCGGACAACAAACGGCAA------------------
------------
>amilRFP
ATG------------------------GCTCTGTCA------------AAGCACGGTTTA
ACAAAGGAC---ATGACGATGAAATACCACATGGAAGGGTCTGTCGATGGGCATAAATTT
GTGATCACGGGCCACGGCAATGGAAATCCTTTCGAAGGGAAACAGACT---ATGAATCTG
TGTGTGGTT------GAAGGGGGACCCCTGCCATTCTCCGAAGACATTTTGTCTGCTGCG
TTTGACTACGGAAACAGGGTCTTCACTGAATATCCTCAAGGCATGGTT------GACTTT
TTCAAGAATTCATGT---------CCAGCTGGATACACATGGCACAGGTCTTTACTCTTT
GAAGATGGAGCAGTTTGCACAACTAGTGCAGATATAACAGTGAGTGTTGAGGAG------
------AACTGCTTTTATCACAATTCCAAGTTTCATGGAGTGAACTTTCCTGCTGATGGA
CCTGTGATG---AAAAAGATGACAACTAATTGGGAGCCATCC---TGCGAGAAAATCATA
CCAGTACCTAGACAGGGGATATTGAAAGGGGATATTGCCATGTACCTCCTTCTGAAGGAT
GGT------GGGCGTTATCGGTGCCAGTTCGACACAATTTACAAAGCAAAGTCTGAC---
---CCGAAA------GAGATGCCGGAGTGGCACTTCATCCAACATAAGCTCACCCGGGAA
GACCGCAGCGATGCTAAGAACCAG---AAATGGCAACTGGTAGAACATGCTGTTGCTTCC
------CGATCCGCATTGCCCGGA------------------------------------
------------
>pporRFP
ATG------------------------GCTCTTTCA------------AAGCAAAGTGGG
GTCAAAGATGTAATGAACACCGAGCTTCATATGGACGGGATCGTCAATGGACACCCCTTT
GAGATAAAAGGAAAAGGAAAGGGAAACCCGTACAAGGGTGTGCAGACC---ATGAAGCTT
ACAGTCATT------AAGGGTGCGCCTTTGCCATTTTCTATTGACATTTTGCTGCCTCAA
CACATGTATGGAAGCAAGCCATTTATTAAGTATCCTGAGAGTATCCCA------GACTAC
ATCAAGTTGTCATTT---------CCCGAGGGAATCACATGGGAAAGGTCCATGACCTTT
GAAGATGGTGCAGTGTGCACTGTCTCTAACGACTCCAGGCTC------GATGGC------
------GACTCTTTCATCTACGAAGTCAGGTTTCTTGGCGTGAACTTTCCCCGAGATGGA
CCTGTTATG---CAGAAGAAGACGCGAGGCTGGGACCCGTCC---ACAGAGAGACTGTAT
GAG------TGTGGTGGGTGGCAGAGAGGAGACGTCCACATGGCCTTGAAGTTGGAGAAC
GGT------GGCCATTATACGTGCGACTTCAAAACTACTTACAAATCAAAGAAG------
---GGCTTG------AAGGTGCCACCGTATCACTTCGTTGACCACAAACTAGATTTACTG
AGCCACAACACCGATGGTGCTACC---TTTGAAGAGTTTGAACAACGAGAAATTGCACAT
------GCACATCTTTTAACTTACCGG---------------------------------
------------
>meffRFP
ATG------------------------GCTCTTTCA------------AAGAACGGTCTA
ACAAAGAAC---ATGACGACGAAATACCGCATGGAAGGGTGTGTCGATGGGCATAAATTT
GTAATCACGGGCGACGGCATTGGAGATCCTTTCGAGGGGAAACAGACTAGTATTGATCTG
TGTGTGGTT------GAAGGGGGACCACTGCCATTCTCCGAAGATATATTGTCTGCTGTG
TTTGACTACGGAAACAGGGTCTTTACTAAATATCCTCAAGACCTTGTT------GACTAT
TTCAAGAACTCGTGT---------CCTGCTGGATATACATGGCAAAGGTCTTTTCTCTTT
GAAGATGGTGCAGTTTGCACAGCCAGTGCAGATATAACAGTGAGTGTTGAGGAG------
------AACTGCTTTTATCACGAGTCCAAGTTTCATGGAGTGAACTTTCCTGCTGATGGA
CCTGTGATG---AAAAAGATGACAACTAACTGGGAACCATCC---TGCGAGAAAATCACA
CCAATACCTAATGAGGGGATATTGAAAGGAGATGTCACCATGTTCCTCCTTCTGAAGGAT
GGT------GGGCGTTACCGGTGCCAGTTCGATACAGTTTACAAAGCAAAGTCTGAC---
---CCAAAAACGATCATGATGCCGGACTGGCACTTCATCCAACATAAGCTCAACCGCGAA
GACCGCAGCGATGCTAAGCACCAG---AAATGGCGACTGGTAGAAAATGCTATTGCATAC
------CGATCCACATTATCC---------------------------------------
------------
>mmilCFP
ATG------------------------GCTCTACCC------------AAGCAG------
------------ATGAAACTGACATACCACATGGAGGGGACTGTTAATGGGCATTTCTTT
ATAATCAAGGGCGAAGGCGGTGGAGAGCCTTACGAAGGAACACATACT---ATTAAGCTG
CAAGTGGTT------GAAGGAAGTCCACTGCCATTCTCCCCTGACATATTGTCGACTGTG
TTTCAATACGGAAACAGGTGCTTCACTAAATATCCCCCCAACATAGTT------GACTAT
TTCAAGAACTCATGTTCT------GGTGGCGGATATACATTTGGAAGGTCTTTTCTCTAT
GAAGATGGAGCAGTTTGCACAGCCAGTGGAGATATAACATTGAGCTCTGATAAG------
------AGTAGCTTTGAACACAAATCCAAGTTTCTTGGAGTCAACTTTCCTGCTGATGGA
CCTGTGATG---AAAAAGGAGACGACTAATTGGGAGCCATCC---TGCGAGAAAATGACA
CCT------AATGGGATGACATTGATAGGGGATGTCACTGAGTTCCTTCTGAAGAAAGAT
GGT------AAACGTTACAAGTGCCAGTTCCACACATTTCACGATGCAAAGGAGAAGTCG
AGAAACATG------CCAATGCCAGACTTCCACTTCGTGCAACATGAGATAGAAAGGAAA
GACCTACCCGGTCCTATG---CAG---ACATGGCAACTGACAGAACATGCTGCTGCATGT
------AAAAAC------------------------------------------------
------------
>meffCFP
ATG------------------------GCTCTTTCA------------AAGCAAAGTCTA
CCCAGCGAC---ATGAAACTGATATACCACATGGATGGGAATGTTAATGGGCATTCCTTT
GTAATCAAGGGCGAAGGCGAGGGAAAGCCTTACGAAGGGACACATACT---ATTAAGCTG
CAAGTGGTT------GAAGGAAGTCCACTGCCATTCTCCGCTGACATATTGTCGACTGTG
TTTCAATACGGAAACAGGTGCTTCACAAAATATCCCCCCAACATAGTT------GACTAT
TTCAAGAACTCATGTTCT------GGTGGCGGATATAAATTTGGAAGGTCTTTTCTCTAT
GAAGATGGAGCAGTTTGCACAGCCAGTGGAGATATAACATTGAGCGCTGATAAG------
------AAAAGCTTTGAACACAAATCCAAGTTTCTTGGAGTCAACTTTCCTGCTGATGGA
CCTGTGATG---AAAAAGGAGACGACTAATTGGGAGCCATCC---TGCGAGAAAATGACA
CCT------AATGGGATGACATTGATAGGGGATGTCACTGGGTTCCTTCTGAAGGAAGAT
GGT------AAACGTTACAAGTGCCAGTTCCACACATTTCACGATGCAAAGGATAAGTCG
AAAAAGATG------CCAATGCCAGACTTCCACTTCGTGCAACATAAGATAGAAAGGAAA
GACCTACCCGGTTCTATG---CAG---ACATGGCGACTGACAGAACATGCTGCTGCATGT
------AAAACCTGTTTCACTGAG------------------------------------
------------
>psamCFP
ATG------------------------GCTTCTACA------------AAGAACGTTCTA
CCCAACATG---ATGACCCTGACATACCACATGGAGGGGAGTGTTAATGGGCATAACTTT
GAAATCATTGGCGAAGGCACTGGAAACCCTAAAGAAGGGAAACATACT---ATTACGCTG
CAAGTGGTT------AAAGGGGGCCCACTGCCATTCTCCGTTGACATATTGTCCACTGTG
TTTCAATACGGAAACAGGTGCTTCACTAAATATCCCCCCAACACAGTT------GACTAT
TTCAAGAACTCATGT---------CCTCCGGGATATACATTTGAAAGGTCTTTTCTCTAT
GAAGATGGAGCAGTTTGCACAGCCAGTGGAGATATAACATTGAGCGATGATAAG------
------GCAAGCTTTCATCACAAATCCAAGTTTTTTGGAGTCAACTTTCCTGATGATGGA
CCTGTGATG---AAAAAGAAGACAACCGATTGGGAGCCATCC---TGCGAGAAAATGACA
CCT------AGTGGGAAAACATTGAAAGGGGATGTCATTGAGTTCCTTCTTCTGGAAGGT
GGT------GGGCGTTACAAGTGCCAGTTCCACACAGTTTACCGAGCAAAGACTGAG---
---CCGAAG------AGGATGCCAGAGTTCCACTTCGTGCAACATAAGCTCACAAGGACC
GACGTGAGCGATCCTTTGAAGCAG---CAGTGGCAACTGACAGAAgATGCTGCTGCATGT
------GAAAGCTGTTTCCATAAG------------------------------------
------------
>pporGFP
ATG------------------------GCTCTTTCA------------AACCAA------
------------GTGACAATGAAATACCACATGGATGGCAGATTCGAGGACAAGGAGTTT
ACAATCGAGGGTGAAGGCACAGGGAAGCCGTACGAGGGGAAGCAAACC---GTGACACTG
TGGGTAACC------AAGGGTGCACCCCTCCCATTCTCCTTTGACATATTGTCGGCTGTG
TTTCTCTATGGTAACAGAGCCTTCACTGATTATCCTAAAGGAATCGTT------GACTAT
TTCAAGCCATCTTTT---------CCTGAAGGATATTCATTTGAAAGAACTCTTGAATTT
GAGGATGGCGGATATTGCACAGCCAGTGCGGATATAAGTCTTGACAGTGCAAGC------
------AACTGCTTCATCCACAAGTCCAGTTTCAAGGGCGTCAAGTTTCCTGACAATGGA
CCAGTGAAG---CAAAAGAAGACAACTAACTGGGAGCCGTCC---ATCGAGAAAATGACT
GTG------CGTGACGGGATATTGAAGGGTGATGTTACCATGTTCCTGTCGCTGACAGAT
GGA------GGAAATCATCGTTGCCAGTTCAGCACTTTATACAAAGCAAAGAAGGCTGTC
---AAGTTG------CCAACG---GAAAGCCACTATGTGGAGCACCGCCTGGTGAGGACT
GACCTTCCTAATGGA------------AAAGTTCAGTTGGAAGAGCATGCTGCTGCACGT
------TTAAACACCGTG------------------------------------------
------------
>spisCP.
ATG------------------------TCTCATTCA------------AAGCAAGCTCTA
---GCCGAT---ACCATGAAGATGACCTGGCTTATGGAAGGCAGCGTCAATGGTCATGCA
TTTACCATTGAGGGAGAAGGCACTGGAAAACCTTACGAGGGCAAGCAA---TCAGGGACA
TTCCGTGTT------ACAAAGGGCGGACCCCTTCCATTTGCCTTTGACATAGTGGCACCG
ACCTTGAAGTATGGATTCAAATGTTTTATGAAGTACCCTGCTGATATA------CCTGAC
TATTTTAAGCTGGCA---------TTTCCCGAAGGTCTTACATACGACAGGAAAATAGCA
TTTGAAGATGGAGGGTGTGCCACGGCCACTGTGGAAATGAGC------CTCAAA------
------GGCAACACTCTTGTGCACAAGACCAATTTTCAAGGAGGCAACTTTCCCATTGAC
GGGCCTGTC---ATGCAGAAAAGGACTCTTGGCTGGGAACCA---ACCTCAGAGAAAATG
ACT------CCTTGTGATGGAATAATCAAGGGTGACACTATCATGTACCTGATGGTTGAA
GGA------GGCAAAACTCTGAAATGCCGATATGAAAACAATTACAGGGCCAAC------
---AAGCCA------GTTCTGATGCCACCGAGCCATTTTGTGGATCTTCGCCTTACCAGA
ACCAACCTTGATAAGGAAGGC------CTTGCGTTTAAACTGGAGGAATACGCTGTGGCA
------AGAGTCCTCGAAGTT---------------------------------------
------------
